# Supplementary material for: The distinct effects of orally administered Lactobacillus rhamnosus GG and Lactococcus lactis subsp. lactis C59 on gene expression in the murine small intestine
Source: PLoS One. 2017 Dec 8;12(12):e0188985. doi: 10.1371/journal.pone.0188985 (PMC5722381; doi:10.1371/journal.pone.0188985)
Supplement: S1 Table — (XLSX) [file pone.0188985.s002.xlsx]

## Sheet: S1 Table
S1 Table. DEGs of upper ileum administered C59 (FDR<0.05)
Gene symbol	rank product	expression	fold ratio
Gm21320 / LOC100048884 / Mup1 - Mup3 /Mup9 - Mup11 / Mup14 / Mup16 / Mup19	1	4.69018	-3.5619
Serpina1c	2	4.83435	-3.28651
Alb	3	5.4186	-3.06381
Gm2083 / Mup1 /Mup2 / Mup7- Mup10/ Mup12- Mup16 / Mup19	4	8.81151	-3.10553
Fga	5	2.71258	-2.43773
Serpina1a / Serpina1d	6	2.89665	-2.35352
Serpina3k	7	2.72963	-1.8722
Gc	8	2.90971	-2.02899
Cyp2b10	9	11.5485	1.4443
Igkv6-20	10	4.93478	-1.92706
Gm21320 / LOC100048884 / Mup1 / Mup2 / Mup9 - Mup11 / Mup14 / Mup16 / Mup19	11	6.55619	-1.52715
6030422H21Rik	12	4.79289	1.22004
Apoa2	13	6.19996	-1.39777
Sgk1	14	10.6349	1.29187
Serpina1b	15	6.11025	-1.41693
Mug1	16	2.63757	-1.50045
Ins2	17	10.4548	2.00694
Fgb	18	2.97971	-1.20779
Pdk4	19	7.72342	1.17962
Cyp2e1	20	5.60519	-1.6423
Ins1	21	10.6036	1.87197
G6pc	22	8.93968	1.16344
Areg	23	7.42978	-1.02331
Pzp	24	4.12604	-1.24449
Hpx	25	3.59857	-1.11299
Clca6	26	9.68313	1.00667
Fgg	27	3.19731	-1.24492
Plg	28	3.42913	-1.08913
Cyp2c55	29	6.86182	0.89338
Muc5ac	30	9.84325	1.27702
Cubn	31	8.69642	0.851731
Psapl1	32	8.12753	1.02762
Sptssb	33	9.31694	1.05008
Gm10334 / Gm5771 / Prss1 / Prss3	34	9.47244	1.08365
Gast	35	9.97978	0.930994
Apoc1	36	4.05766	-1.11989
Ankrd37	37	6.61612	-0.81054
Hspa1b	38	8.24953	0.825835
Ces1d	39	7.62688	0.723023
Lpar3	40	5.77019	0.784626
Spp1	41	8.59237	0.92067
Gkn1	42	12.6099	1.01398
Bhmt	43	3.06514	-1.26593
Cyp2c29	44	7.57981	0.881987
Prss3	45	8.87111	1.00059
Psca	46	9.14897	0.893137
Slc13a2	47	8.62317	0.66511
Mup3	48	2.13724	-0.815571
Cldn18	49	7.65471	0.906274
Cpa2	50	11.6919	0.729611
Ces2a	51	11.1591	0.656964
Ppy	52	6.02071	1.20458
Mal	53	8.19258	0.790114
Apoh	54	4.16435	-0.657726
Gkn2	55	13.4574	0.887138
Akr1c6	56	4.13636	-1.07585
Rnf186	57	10.5379	-0.566041
Serpini2	58	8.8971	0.678277
Mbl2	59	3.12474	-0.587645
Gsdma2	60	6.60209	0.626322
1810028F09Rik	61	8.75968	0.672934
Sprr1a	62	7.0926	0.842768
Anxa10	63	8.3073	0.603995
Pdia2	64	10.2251	0.614393
2310042E22Rik	65	7.08053	0.562551
Egr1	66	8.19764	-0.72114
Cwh43	67	7.15257	0.783496
Tff1	68	13.2245	0.6665
Nts	69	4.82882	0.61532
Syt16	70	4.29636	0.573763
Cuzd1	71	10.1927	0.530631
Aldh3a1	72	4.84209	0.373714
Cyp3a41a / Cyp3a41b	73	4.47673	0.549144
Il33	74	8.26686	0.560063
AI596198	75	5.98028	0.502563
Cckar	76	6.71811	0.737816
Gif	77	6.4267	0.378932
Hp	78	4.36935	-0.674329
Hpd	79	6.477	-0.497248
Cyp1a1	80	5.10168	0.767911
Klk1b5	81	6.79428	0.578497
Cel	82	12.7599	0.560808
Serpinc1	83	4.42221	-0.800638
Cyp3a44	84	3.48531	0.493176
Mug-ps1 / Mug1 / Mug2	85	2.87019	-0.693451
Abcb1a	86	10.6303	0.505105
Serpina1b / Serpina1c / Serpina1e	87	2.59996	-0.567996
Cyp2c65	88	12.0095	0.554296
Pon1	89	4.01598	-0.547946
Barx1	90	5.49755	0.438326
Cyp2f2	91	2.81672	-0.621425
Rnase1	92	12.2056	0.539289
Cyp2d9	93	3.57685	-0.599649
Amy1	94	6.08311	0.572397
Aqp7	95	5.59042	0.533527
Try4 / Try5	96	13.0383	0.612834
Sycn	97	12.4645	0.557624
Ctrc	98	12.2807	0.498349
Adipoq	99	5.22439	-0.625665
Pmaip1	100	9.37706	0.524008
Macc1	101	5.48745	0.500216
Cpb1	102	12.653	0.568402
Apof	103	3.13761	-0.664045
Pah	104	7.44693	0.266924
Apoc4	105	4.7553	-0.460849
Slc45a3	106	6.28033	0.406589
Pnliprp1	107	12.6288	0.491664
Rgn	108	6.85527	-0.446776
2210010C04Rik	109	12.0079	0.545866
Cela3b	110	12.9183	0.502864
Efna1	111	7.49724	-0.4005
Pnlip	112	12.8304	0.564952
Ccrn4l	113	9.75112	0.512047
Cyp3a13	114	11.7543	0.524423
Srprb / Trf	115	6.93077	-0.614362
Tmed11	116	5.83579	0.477386
Pnliprp2	117	11.2578	0.454833
Dusp4	118	5.56097	-0.488348
Herpud1	119	10.5237	0.460449
0610010B08Rik/Gm14308 /Gm14326 /Gm14391 Gm14430 /Gm14434 Gm4724 /LOC102639426	120	5.61779	-0.446981
abParts / Igk /Igkv3-12	121	10.6205	0.659923
Rbp4	122	6.74502	-0.515458
Kcnk5	123	7.43447	0.490816
Cyp2d10	124	3.18246	-0.520953
Suox	125	8.32558	0.431045
Sectm1a	126	5.83578	0.441776
Cela2a	128	13.0088	0.471909
Tmigd1	130	5.51517	0.4343
S100a6	131	10.5882	0.372342
Prss2	132	12.9286	0.506273
Fer1l4	133	6.37839	0.412709
Slc5a4a	135	7.7974	0.543462
Gp2	137	11.2993	0.355842
Bmp8a	138	6.92122	0.443278
H2-D1/ H2-L/ H2-Q2/LOC676837	139	5.5109	0.483285
Pck1	140	5.36736	0.515162
Cpa1	142	13.0143	0.464181
Vtn	143	7.28259	0.416628
Mafb	144	7.18819	0.440535
Ctrl	145	12.8016	0.476174
1810073G21Rik	147	7.01835	0.371648
