# Supplementary material for: The distinct effects of orally administered Lactobacillus rhamnosus GG and Lactococcus lactis subsp. lactis C59 on gene expression in the murine small intestine
Source: PLoS One. 2017 Dec 8;12(12):e0188985. doi: 10.1371/journal.pone.0188985 (PMC5722381; doi:10.1371/journal.pone.0188985)
Supplement: S2 Table — (XLSX) [file pone.0188985.s003.xlsx]

## Sheet: S2 Table
S2 Table. DEGs of upper ileum administered GG (FDR<0.05)
Gene symbol	rank product	expression	fold ratio
Serpina1c	1	6.90465	-2.19189
Alb	2	7.42158	-1.94965
Muc5ac	3	10.484	2.61233
Gast	4	10.7118	2.54311
Gm21320 /LOC100048884 / Mup1 - Mup3/ Mup9 -Mup11 / Mup14 / Mup16 / Mup19 /	5	6.58069	-2.07496
Fga	6	4.21125	-1.5797
Psapl1	7	8.61094	1.7721
Sptssb	8	9.74628	2.10784
Gm2083 / Mup1 /Mup2 / Mup7- Mup10/ Mup12- Mup16 / Mup19	9	10.336	-1.69695
Psca	10	9.69303	1.7097
Serpina3k	11	3.57242	-1.36897
Gc	12	4.11514	-1.49815
Apoa2	13	6.53245	-1.33678
Spp1	14	8.99453	1.60885
Gkn1	15	13.038	2.66596
Ankrd37	16	6.35505	-1.13439
Gsdma2	17	7.05997	1.45688
Pdk4	18	7.61877	1.04587
Cldn18	19	7.99742	1.79418
Mal	20	8.58562	1.63679
Serpina1a / Serpina1d	21	4.38165	-1.37834
2310042E22Rik	22	7.43192	1.41484
Cwh43	23	7.57746	1.39753
Hspa1b	24	8.77571	1.09116
Aldh3a1	25	5.57855	1.12486
Gkn2	26	13.7779	2.25913
Anxa10	27	8.60116	1.34901
Tff1	28	13.6245	1.67131
Syt16	29	4.63584	1.09544
Gm21320 / LOC100048884 / Mup1 /Mup2 / Mup9-Mup11 /Mup14 / Mup16 /Mup19 /	30	7.01934	-1.13455
Fgg	31	3.61399	-1.04438
Sprr1a	32	7.27285	1.17652
Cyp2b10	33	10.9318	0.745278
Ces1d	34	7.59849	0.712572
Serpina1b	35	6.68606	-0.972826
Macc1	36	5.81352	1.05382
Fgb	37	3.52437	-0.854375
abParts / Igkv4-55 / Igkv4-62 / Igkv4-68 / Igkv4-69 / Igkv4-71 / Igkv4-72 / Igkv4-78	38	6.80383	-0.856713
Ctrc	39	11.54	-1.64011
S100a14	40	6.87725	0.960449
Gif	41	6.53573	0.814444
S100a6	42	10.9836	0.91634
Cel	43	11.9465	-1.61275
Mug1	44	3.44079	-0.954058
Cpb1	45	11.8147	-1.62228
Slc45a3	46	6.61677	0.881279
Try4 / Try5	47	12.278	-1.5738
Pnlip	48	11.9549	-1.65445
Rbp1	49	9.01125	0.885415
Igkv4-73 / Igkv4-81	50	2.81991	-0.680061
Cpa2	51	10.8291	-1.52298
Barx1	52	5.79745	0.730564
abParts / Igkv6-13 / Igkv6-14	53	7.90085	-0.683255
Pzp	54	4.38502	-1.02566
Pgc	55	8.53655	0.76757
Clca6	56	9.3818	0.714591
Cyp2e1	57	6.53038	-0.900645
Tcf23	58	6.50442	0.848364
Slc11a2	59	7.91565	-0.729064
abParts / Igkv4-68 / Igkv4-73 /Igkv4-81	60	6.24136	-0.720054
Mbl2	61	3.05316	-0.671672
Hpx	62	4.05114	-0.838848
Akr1b8	63	9.26088	0.704552
Cpa1	64	12.2831	-1.59173
Tst	65	7.77396	0.634668
Suox	66	8.6132	0.806649
Pnliprp1	67	11.8248	-1.55355
Lypd6b	68	6.00981	0.850512
Cela3b	69	12.2145	-1.48401
Pla2g10	70	7.80891	0.671885
abParts / Igkv14-111	71	7.35418	-0.597264
Ctrb1	72	12.5301	-1.52507
Plg	73	3.95757	-0.742497
Cuzd1	74	9.4889	-1.17546
Anxa3	75	7.97318	0.645825
Stx19	76	4.67141	0.573171
Fer1l4	77	6.58608	0.658454
E130012A19Rik	78	4.99221	0.64408
Capn13	79	6.4972	0.597627
Cela2a	80	12.2941	-1.44231
Akr1c6	81	4.61068	-0.8289
Rnase1	82	11.328	-1.26216
Sycn	83	11.8119	-1.3147
Ctrl	84	12.081	-1.43378
Rpp25	85	5.23	0.516374
Bhmt	86	3.5408	-0.921029
Ly6g6e	87	6.98659	0.607061
Sox21	88	6.65313	0.595724
Rec8	89	5.52946	-0.558638
Muc1	90	7.99075	0.542237
Prss2	91	12.1728	-1.36776
Ins2	92	9.63983	0.719442
Rab3b	93	6.44666	0.473432
2210010C04Rik	94	11.2109	-1.28358
Capn9	95	8.05281	0.573153
Sox2	96	4.1335	0.346899
Avil	97	8.07479	0.544358
Gm10334 / Gm5771 / Prss1 /Prss3	98	8.82287	-0.89009
Il33	99	8.24678	0.550034
Asb11	100	6.12805	-0.523632
Pdia2	101	9.57917	-0.986116
Hspa1a	102	6.53014	0.547883
Pon1	103	4.00365	-0.567105
Igkv6-20	104	6.01538	-0.831672
Vsig2	105	8.80701	0.713869
Tesc	106	7.81265	0.809637
Gldc	107	5.17101	0.528299
Cyp2c55	108	6.48952	0.525635
Cubn	109	8.3453	0.522946
Pira1 / Pira11 / Pira2 / Pira5 / Pirb	110	3.92472	-0.505755
Arl14	111	8.84523	0.51572
Serpinc1	112	4.73833	-0.652257
Dab1	113	5.46656	-0.455962
Ms4a18	114	7.66709	-0.47313
Cbr3	115	8.15851	0.442353
AK134344	116	6.72242	-0.455437
Ddx60	117	6.2162	-0.530116
Pah	118	6.77575	-0.646197
Leap2	119	11.0703	-0.532717
Ephx4	120	4.70915	0.572734
Rnf186	121	10.621	-0.496976
Fer1l6	122	7.72556	0.546071
Vill	123	5.68765	0.473653
Xrn1	124	5.43819	-0.449492
Amy2a1- Amy2a5	125	12.9084	-1.26871
9130204L05Rik	126	3.7747	0.390607
Cela3b / LOC102641402	127	13.0828	-1.24249
Mup3	128	2.39318	-0.599347
Areg	129	7.91764	-0.54023
Syt8	130	6.21693	0.5028
Serpini2	131	7.9588	-0.888791
Rasef	132	7.79827	0.455808
1810028F09Rik	133	7.68283	-0.732891
Igkv4-72	134	6.67756	-0.533658
Ins1	135	9.55161	0.734587
abParts / Igkv15-103 / Igkv15-103	136	8.30523	-0.388765
Pfkfb3	137	5.03969	-0.47777
BC094435 / Ccrn4l /Cog6 / Sgip1	138	11.9084	-0.409696
Paqr8	139	5.44026	0.487106
Ppy	140	4.51254	0.700154
Krt23	141	7.45169	0.425941
Nr4a1	142	7.49736	-0.548152
Rgn	143	6.87376	-0.428155
Sult1c2	144	9.47362	0.432638
Vtn	145	6.32071	-0.542908
Iglc1 / Iglv1	146	9.77244	0.468077
Serpinb5	147	4.93566	0.480084
Cela3b / Gm13011 /LOC102641402	148	13.0784	-1.17989
Slc19a3	149	6.2157	-0.479849
Cela1	150	12.5922	-0.949215
Pcyt1a	151	7.86798	-0.478438
Apof	152	3.24054	-0.601578
Apoc1	153	4.61355	-0.688788
Fa2h	154	5.8829	0.310495
Prss3	155	8.10384	-0.609902
Sowaha	156	4.48953	-0.453872
Lpar3	157	5.49382	0.498091
Eps8l1	158	4.92241	0.400253
Tmed11	159	4.51623	-0.586496
Bace2	160	7.17039	0.571841
Vsig1	161	4.6014	0.411933
Rhoj	162	6.49203	-0.461109
Herc6	163	5.31136	-0.454247
Cyp2f2	164	2.99884	-0.487616
Gsta2	165	9.39588	0.42094
Ly6d	166	5.56326	0.441764
Neu3	167	5.35584	-0.422401
Ceacam1	168	7.2566	-0.326415
Far1	169	6.54634	0.386804
Slurp1	170	6.52394	0.484891
H2-T24	171	4.11798	-0.459392
Cd177	172	6.29174	0.540822
