# Supplementary material for: The distinct effects of orally administered Lactobacillus rhamnosus GG and Lactococcus lactis subsp. lactis C59 on gene expression in the murine small intestine
Source: PLoS One. 2017 Dec 8;12(12):e0188985. doi: 10.1371/journal.pone.0188985 (PMC5722381; doi:10.1371/journal.pone.0188985)
Supplement: S3 Table — (XLSX) [file pone.0188985.s004.xlsx]

## Sheet: S3 Table
S3 Table. DEGs of terminal ileum administered C59 (FDR<0.05)
Gene symbol	rank product	expression	fold ratio
Igkv6-20	1	6.38518	-1.87393
6030422H21Rik	2	6.27609	1.32986
Lct	3	8.13472	2.15398
2010109K09Rik	4	5.63967	-0.993232
B930025B16Rik	5	6.09123	-1.04675
Dnajb14	6	5.49341	-1.04129
Slc2a2	7	8.41658	1.08721
Sgk1	8	10.8688	0.844451
Upk3b	9	5.2944	-0.858875
D930050J11	10	5.11229	-0.91365
Slc5a4b	11	8.71129	1.06648
Cyp3a11	12	7.50213	1.22109
Stk25	13	7.78904	-0.913596
Gm4432	14	6.06879	-0.895067
D17Ertd165e	15	4.75793	-0.9558
Gm2083 / Mup1 /Mup2 / Mup7- Mup10/ Mup12- Mup16 / Mup19	16	3.40987	-1.11055
Gip	17	8.88346	0.909556
Cyp2c55	18	8.0324	0.797689
Cml5	19	8.77683	0.772976
Slc6a14	20	8.84879	-1.25238
2010109I03Rik	21	5.38865	-0.780662
Slc5a12	22	7.49223	0.814136
9130009I01Rik	23	4.88133	-0.743518
AA408213	24	5.13236	-0.791994
Per1	25	7.69793	0.690337
Cyp4a10 / Cyp4a31	26	9.4938	1.01448
Xrn1	27	6.49375	-0.811863
2310067E19Rik	28	6.0602	-0.734936
AK162351	29	5.97107	-0.717731
Fgf15	30	9.53178	0.909244
4732423E21Rik	31	4.94562	0.684554
Slc5a4a	32	6.94888	0.749015
D18Ertd232e	33	3.79492	-0.724992
D630038D15Rik	34	4.55969	-0.71104
Prcc	35	5.19213	-0.679566
Mmp13	36	5.88896	0.58626
Plb1	37	6.07078	0.777767
LOC101056118	38	9.48915	0.593665
Bst1	39	7.87726	0.706772
Adipoq	40	7.94495	0.0244859
Hist2h2bb	41	6.50132	0.58766
AK039862	42	6.90446	-0.577519
Ppm1j	43	6.68163	0.708352
Ggact	44	7.17698	-0.673086
Cdk6	45	4.53197	-0.648408
A130004G11Rik	46	3.82542	-0.686249
Cyp4b1	47	10.1375	0.680998
Lrrn4	48	4.13171	-0.612404
A130019P10Rik	49	5.19427	-0.535294
AI314760 / Csnk1a1	50	6.95783	-0.628742
H3f3b	51	6.79589	0.73047
Ms4a1	52	7.4758	0.762821
H2-Q4 / H2-Q6 / H2-Q8 / LOC68395	53	4.95018	0.654306
Igfbp6	54	6.79026	-0.585454
7630402I04Rik / Zfp626	55	4.16404	-0.647206
C330006D17Rik	56	6.17116	-0.611976
G6pc	57	7.24714	0.663964
Lrrc31	58	4.43449	-0.68924
A230071A22Rik	59	4.06413	-0.607143
Cr2	60	6.98844	0.683987
5830443J22Rik	61	5.49665	-0.5831
D1Ertd75e	62	6.21778	-0.628311
D13Ertd150e	63	4.79915	-0.575618
Mir1949	64	5.63656	-0.594514
Mx1	65	6.20322	0.53515
B830007D08Rik	66	5.81392	0.595908
5830400J07Rik	67	5.11963	0.559904
LOC102643033	68	5.15687	-0.609635
Itga2	69	5.43461	-0.631767
5830407P18Rik	70	5.24132	-0.622413
D630030B22Rik	71	4.45279	-0.585334
Zbed6	72	5.31624	-0.637463
4733401A01Rik	73	4.51681	-0.632371
D430013B06Rik	74	3.7625	-0.624442
D10Ertd638e	75	5.52706	-0.602892
Ces2a	76	11.6012	0.547258
Car1	77	8.98411	0.430627
Npl	78	7.39052	0.666483
Gzmb	79	8.53849	-0.660676
Per2	80	7.33475	0.531105
AK134344	81	8.37472	-0.621675
Ddx6	82	6.09264	-0.593168
Fam151a	83	6.49343	0.814682
Rspo1	84	4.19952	-0.530162
Slc7a8	85	7.58566	0.722602
Igkv4-73 / Igkv4-81	86	5.38483	-0.451735
AK163592 / Dnaja2	87	7.08389	-0.499292
2900097C17Rik	88	7.3546	-0.607894
A930004J17Rik	89	5.69828	-0.603738
Msmo1	90	7.10591	-0.561014
Gm14085 / Slc28a2	91	10.4109	0.571735
2810474O19Rik	92	6.71614	-0.596572
Saa1	93	11.052	-0.629868
Nos2	94	6.91531	-0.58948
Gdap10	95	7.12664	-0.504666
Leap2	96	8.33395	0.633795
Tm4sf4	97	10.985	0.577486
Ubd	98	8.05898	-0.658182
Cfd	99	7.9402	0.236568
Gas2l3	100	6.99345	-0.45496
BB144871	101	5.36297	0.438573
LOC553090 / Papolg	102	5.13113	0.499179
LOC553089	103	6.66334	-0.55014
S100g	104	8.74125	-0.629581
Cyp2e1	105	7.65445	0.209286
Slc47a1	106	8.21225	0.545225
1700056N10Rik	107	6.06373	0.498376
Pdpr	108	6.50052	-0.545352
Xlr3a / Xlr3b / Xlr3c	109	5.54501	0.694436
AA986715	110	4.52229	-0.54677
Cidec	111	7.93915	0.518527
Faim3	112	7.4169	0.610073
Cyp3a25	113	11.3134	0.533875
Rgs13	114	5.09661	0.598513
2810455B08Rik	115	4.02575	-0.537316
Ephx2	116	9.34602	0.570965
Cyp2c65	117	9.94159	0.520751
Fmo5	118	9.18932	0.534933
Areg	119	6.39153	-0.460708
Nr0b2	120	7.45995	0.557551
Zc3h4	121	7.7388	-0.501898
C130098B18Rik	122	5.20889	-0.488022
2310035P21Rik	123	3.80387	-0.493339
D5Ertd255e	124	4.95452	-0.577439
Ddx23	125	4.50411	-0.506508
AU018552	126	5.1525	-0.537263
Nbeal1	127	7.71752	-0.475758
Ccne2	128	7.02583	0.477233
Arglu1	129	7.82691	-0.525251
Glycam1	130	6.0368	0.56999
Gm19325	131	4.07033	0.50035
9430034N14Rik	132	4.57287	-0.516774
Otub1	133	7.09623	-0.495676
C430003N24Rik	134	6.93934	-0.503907
9930017N22Rik	135	6.9306	0.485589
Aadac	136	7.69869	0.527494
Cldn8	137	6.39707	-0.511793
Trim30a / Trim30d	138	4.55078	-0.560286
Cd177	139	8.29252	-0.542201
Ugt2a3	140	5.71565	0.596383
Gm20199	141	4.65592	-0.490611
Plau	142	4.37635	-0.523164
Agpat1	143	7.04249	-0.511891
A130001G05Rik	144	7.01083	0.486646
Decr2	145	7.32008	-0.495234
Kcnk5	146	8.30709	0.470562
Gadd45a	147	9.20122	0.464839
Acaa1b	148	9.70747	0.529139
Chka	149	7.34466	-0.46035
Camk1d / Camk1d	150	7.92625	0.469043
Slc30a10	151	6.22388	-0.524585
Akr1c19	152	8.72187	0.486203
2310050P20Rik	153	6.01983	0.482767
Ano6	154	10.817	0.512278
Rnasel	155	7.58463	-0.493284
Mex3c	156	6.77684	-0.513672
Gpm6a	157	4.57491	-0.37893
Cda	158	9.51205	0.493079
Lpar3	159	4.76955	0.472281
LOC102633986	160	4.11531	-0.447688
Fam102b	161	8.77795	-0.462738
D7Wsu130e	162	5.68809	0.435113
Madcam1	163	7.43193	0.536853
Orm1	164	5.10532	0.496494
Ercc6	165	2.83722	-0.510647
Alkbh8	166	5.75318	-0.487646
2700029L08Rik	167	3.86577	-0.489793
LOC102632682	168	5.65407	0.429243
8030447M02Rik	169	5.5464	-0.423021
Ighv14-2	170	7.56324	0.494264
Gm9222	171	8.82195	0.486764
H2-Ob	172	7.42322	0.510669
Gm5485	173	9.98458	0.465077
Cx3cr1	174	5.41458	-0.494345
4932438A13Rik	175	6.00963	-0.523305
Aim2	176	5.63081	0.449689
Clec2e	177	8.50225	0.470109
Bnc1	178	3.2508	-0.436549
Slc38a1	179	8.2472	-0.464887
Tnfrsf13c	180	6.81725	0.436575
BC005512 / F630007L15Rik / Gm6958	181	7.73558	0.469059
Hist1h3b / Hist1h3c / Hist1h3d / Hist1h3e / Hist1h3f / Hist2h3b / Hist2h3c1 / Hist2h3c2	182	6.99165	0.436371
Arl14	183	6.56626	0.475581
Ceacam20	184	10.1327	-0.443278
Dbp	185	10.1966	0.451432
Fam102a	186	9.86178	0.445039
B130065D12Rik	187	3.79225	-0.506111
Tmod4	188	6.02386	0.431942
D4Ertd76e	189	5.11325	-0.537705
6720422M22Rik	190	6.2847	0.450046
AI465300	191	3.74619	0.483524
Bach1	192	8.30884	-0.451322
Casp4	193	8.99282	-0.471662
D8Ertd51e	194	5.34855	-0.482355
2700008G24Rik / LOC102640169 / Xkr6	195	5.3175	0.425399
Themis3	196	9.59919	-0.506425
Nckap5	197	7.03751	0.465223
Sprr1a	198	8.08222	-0.572642
Srcap	199	4.54982	-0.462186
Akr1c14	200	10.2813	0.453316
Golt1b	201	4.92126	-0.455654
5830408C22Rik	202	4.64955	-0.480603
AW107722	203	6.64966	-0.283577
B430316J06Rik	204	7.17019	0.434805
Zbtb16	205	5.75342	-0.429123
Sprr2a1 / Sprr2a2 / Sprr2a3	206	10.5532	-0.413131
Ccdc58	207	6.86191	-0.451513
Ciart	208	6.60309	0.451532
BC028789	209	5.16575	-0.563449
B430203I24Rik	210	5.62693	0.440554
Fa2h	211	8.58841	-0.444747
Slc25a37	212	10.3616	0.409689
Fut2	213	5.41055	-0.486245
abParts / Igkv4-68 / Igkv4-73 / Igkv4-81	214	8.0566	-0.438262
Rif1	215	6.29675	-0.422214
Aqp3	216	5.49915	0.441197
Retsat	217	9.53742	0.426759
5730575I04Rik	218	4.61692	-0.422389
LOC552882	219	4.83529	-0.455288
D530037H12Rik	220	6.56958	0.420716
D15Wsu126e	221	6.49872	-0.295967
Thoc2	222	7.60585	-0.451394
Rbm25	223	6.7541	-0.436403
LOC75771	224	6.69187	-0.340936
Pla2g5	225	5.15129	-0.455293
Spib	226	7.5684	0.408707
Cyp2d26	227	10.6408	0.478578
Prkaa2	228	7.33648	-0.421109
Usp2	229	8.93103	0.422102
AA407175	230	5.34079	-0.430168
A230061C15Rik	231	4.77489	-0.449253
B930012P20Rik	232	5.81948	0.402409
Ces1g	233	7.01401	0.423232
LOC102633802 / Tmem243	234	5.66906	0.406924
Slc7a15	235	7.1176	0.429655
Micalcl	236	7.1228	0.403663
Acox2	237	8.50168	0.430496
Dab1	238	7.1471	-0.430066
Cd38	239	8.91124	-0.435969
Cyp3a13	240	10.1412	0.437005
A930018M24Rik	241	6.54049	0.392221
9530006C21Rik	242	7.64141	0.43801
2810040C05Rik	243	2.73809	-0.447713
Ccl5	244	9.44372	-0.463955
Med1	245	6.06493	-0.412914
P2ry10	246	6.89861	0.320892
Mbnl3	247	6.84983	-0.415739
1810065E05Rik	248	11.2118	-0.519415
Cirbp	249	7.42115	-0.38188
Kcnj13	250	6.01613	0.467561
Cbl	251	6.67881	-0.476424
Car3	252	6.31118	0.0968564
Ceacam10	253	6.80623	-0.440905
E030016H06Rik	254	5.18628	-0.400238
Asah2	255	6.67858	0.519038
C77648	256	6.40677	0.417197
Rel	257	5.27713	-0.42173
Gzma	258	9.58941	-0.44288
Gprin3	259	5.96146	-0.431275
2610019E17Rik / Rab26os	260	5.01243	-0.389566
Ccl20	261	6.77605	-0.555256
D10Ertd761e	262	2.61232	-0.468218
Treh	263	9.23342	0.448826
Mme	264	9.18686	0.430641
Acer1	265	7.85604	0.385728
Cnr2	266	4.70421	0.429841
8030448K23Rik	267	4.39902	-0.425115
Apol9a / Apol9b	268	7.21423	0.417745
Rbx1	269	4.98882	-0.460128
Aicda	270	6.12079	0.285203
4833428M15Rik	271	3.4498	-0.422156
Tc2n	272	5.64744	-0.41244
Gm8465 / Ppcs	273	7.66577	0.390866
6720462K09Rik	274	7.55604	0.402131
D13Ertd787e	275	4.72716	-0.419202
Zbtb40	276	6.6597	0.393088
C80998	277	5.90045	0.453633
Krt12	278	6.08661	0.400259
Secisbp2l	279	8.26666	-0.394338
A130078K24Rik	280	4.5356	-0.336285
Mpp1	281	8.95342	-0.393514
abParts / Igkv6-13 / Igkv6-14	282	10.0567	-0.204174
Cxcl13	283	8.68597	0.398508
A530030E21Rik	284	5.1093	0.380694
Iyd	285	7.56756	0.415149
Plet1	286	5.76681	-0.402284
Aard	287	6.38753	0.382002
Lgr5	288	5.67341	-0.394488
Duoxa2	289	6.2529	-0.399368
Kctd12b	290	5.38212	-0.368533
5730405O12Rik	293	4.93357	-0.416824
Tns1	297	8.48697	-0.390937
Akap9	298	5.09607	-0.430538
Cep83os	299	5.30353	-0.3621
9130221L21Rik	301	5.08345	-0.367567
Mysm1	303	6.71861	-0.40747
C78516	307	4.62505	-0.417729
AW555355	308	7.60743	-0.412735
4931406H21Rik	310	5.12562	-0.376243
Malt1	312	6.07162	-0.380604
2610507B11Rik	313	7.42305	-0.404462
Hist1h2ab / Hist1h2ac / Hist1h2ad / Hist1h2ae / Hist1h2ag / Hist1h2ah / Hist1h2ai / Hist1h2an / Hist1h2ao / Hist1h2ap	314	11.9047	-0.397739
Sppl2a	317	8.65553	-0.393271
Wnt8a	319	3.52267	-0.337039
