# Supplementary material for: The distinct effects of orally administered Lactobacillus rhamnosus GG and Lactococcus lactis subsp. lactis C59 on gene expression in the murine small intestine
Source: PLoS One. 2017 Dec 8;12(12):e0188985. doi: 10.1371/journal.pone.0188985 (PMC5722381; doi:10.1371/journal.pone.0188985)
Supplement: S4 Table — (XLSX) [file pone.0188985.s005.xlsx]

## Sheet: S4 Table 
S4 Table. DEGs of terminal ileum administered GG (FDR<0.05)
Gene symbol	rank product	expression	fold ratio
Car1	1	11.5067	4.08644
Adipoq	2	8.68901	2.04111
Cfd	3	8.78823	1.80366
Cyp2e1	4	8.62067	1.89371
Cyp2c55	5	8.99122	1.56359
BB144871	6	5.97301	1.60548
Cldn8	7	5.978	-0.913604
Orm1	8	5.66549	1.2627
Scd1	9	9.68277	1.31681
Retnlb	10	6.13918	1.29849
Car3	11	6.96605	1.12236
Retn	12	7.46284	1.07362
Thrsp	13	7.07292	1.01593
2010109K09Rik	14	5.90406	-0.784694
D930050J11	15	5.0952	-0.90258
Dnajb14	16	5.61458	-0.926302
Lpl	17	8.52941	0.915796
Rdh7	18	7.94234	-0.740022
Ms4a1	19	7.49147	1.26448
Pon1	20	5.07707	0.773185
AA986715	21	4.32282	-0.700829
A130019P10Rik	22	5.03218	-0.661096
Igkv4-73 / Igkv4-81	23	4.9731	-0.658685
Faim3	24	7.63081	1.09561
B930025B16Rik	25	6.51538	-0.762556
2310067E19Rik	26	6.14053	-0.669664
Sptssb	27	5.44073	0.851367
Timp4	28	4.85631	0.656587
Ighv14-2	29	7.82478	0.974825
9130009I01Rik	30	4.97167	-0.561811
Dab1	31	6.99437	-0.574153
D17Ertd165e	32	5.0133	-0.704984
Chac1	33	7.09164	0.728674
AI314760 / Csnk1a1	34	6.93027	-0.635497
Lrrc31	35	4.45656	-0.65734
5830443J22Rik	36	5.55591	-0.637669
Glycam1	37	6.14706	0.802656
Slc7a10	38	4.83889	0.556037
Upk3b	39	6.11458	-0.307624
Stk25	40	8.08321	-0.61756
Cr2	41	7.00935	0.816411
Hp	42	5.84991	0.550024
Npas2	43	5.5322	-0.488682
Gm7420	44	4.68112	-0.550041
C130098B18Rik	45	5.1439	-0.559984
Nr0b2	46	7.33103	0.484396
9430034N14Rik	47	4.53805	-0.55578
Xrn1	48	6.74819	-0.581558
Madcam1	49	7.5168	0.709406
Tnfrsf13c	50	6.90319	0.679386
9430051O21Rik	51	6.32614	-0.516407
Cyp4a10 / Cyp4a31	52	8.14601	-0.311034
4733401A01Rik	53	4.53515	-0.563431
Gm2083 / Mup1 /Mup2 / Mup7- Mup10/ Mup12- Mup16 / Mup19	54	3.70604	-0.792198
Gip	55	7.22253	-0.511033
AK039862	56	6.98247	-0.418976
Cml5	57	8.47199	0.508934
Cftr	58	6.505	-0.529118
Kctd12b	59	5.26175	-0.483796
Msmo1	60	7.15581	-0.516536
Cidec	61	7.93663	0.514261
BC089597	62	5.61695	-0.478444
Aqp8	63	5.76188	0.847993
2900097C17Rik	64	7.43832	-0.557456
Fcer2a	65	6.32329	0.626584
C330006D17Rik	66	6.29336	-0.519145
abParts / Igkv6-13 / Igkv6-14	67	9.93482	-0.409343
Gm4432	68	6.40324	-0.519523
D230040A04Rik	69	6.02573	-0.484382
Scd2	70	9.45718	-0.50259
Iglc1 / Iglv1	71	10.9254	0.593341
A230071A22Rik	72	4.19785	-0.526976
abParts / Igkv4-55 / Igkv4-62 / Igkv4-68 / Igkv4-69 / Igkv4-71 / Igkv4-72 / Igkv4-78	73	8.79926	-0.539256
Gpm6a	74	4.67165	-0.398998
Fabp4	75	7.61304	0.454663
Zbed6	76	5.42362	-0.534915
Lrrn4	77	4.50496	-0.390327
Hspa1a	78	7.4075	-0.554676
AK162351	79	6.21767	-0.466081
Gsdmc2	80	7.29835	0.596361
Glb1l2	81	4.61362	0.467258
Fut2	82	6.39811	0.473699
5730458M16Rik	83	5.07326	-0.451598
Gas2l3	84	6.87446	-0.512071
H2-Q4 / H2-Q6 / H2-Q8 / LOC68395	85	4.82058	0.48543
7630402I04Rik / Zfp626	86	4.313	-0.51175
2310035P21Rik	87	3.78725	-0.475223
2810474O19Rik	88	6.84796	-0.500798
Cdk6	89	4.61092	-0.514454
Cd79b	90	7.91447	0.585326
Cd69	91	5.16139	0.418987
H2-Ob	92	7.25528	0.563148
AA408213	93	5.35107	-0.461216
Dio1	94	5.36795	-0.449559
Bank1	95	7.71625	0.615707
Apoc1	96	5.33465	0.457145
Cxcl13	97	8.82567	0.642384
Rspo1	98	4.36651	-0.413818
Mcpt1	99	6.86805	0.459426
Aadac	100	6.62991	-0.474118
Slc6a14	101	9.8803	0.791629
Folr4	102	6.23117	0.566109
2810455B08Rik	103	4.08829	-0.461729
2010109I03Rik	104	5.69661	-0.49603
Slc4a10	105	4.30372	-0.413372
Snord89	106	4.49683	-0.407828
D630038D15Rik	107	4.80556	-0.438013
Ighg	108	7.92145	0.530741
Gprin3	109	5.9111	-0.465144
Blk	110	6.21547	0.477537
D18Ertd232e	111	4.20064	-0.38465
Itih5	112	7.77676	-0.475942
D430013B06Rik	113	3.93114	-0.448728
Pla2g5	114	5.93095	0.356777
Ccr6	115	7.35055	0.455158
Agtr1a	116	6.45056	-0.401242
Hist2h2aa1 / Hist2h2aa2	117	3.41894	-0.41284
Cd22	118	7.48406	0.557243
D10Ertd638e	119	5.70914	-0.463
Chka	120	7.35679	-0.393794
Tcrb-J / TRB / Trbv29	121	4.47236	0.527937
Spib	122	7.57229	0.548746
Fa2h	123	9.18066	0.576381
Tat	124	6.69708	0.435207
Cxcr5	125	6.39395	0.501197
Fcamr	126	4.54461	0.445403
D13Ertd150e	127	4.98928	-0.420298
C77651	128	3.49836	-0.484407
Rgs13	129	4.76444	0.390512
Pnliprp2	130	8.90704	-0.399962
Kcnj8	131	7.89651	-0.381351
Usp2	132	8.92091	0.432017
Ccl12	133	5.60394	0.419333
D5Ertd255e	134	5.07867	-0.438418
Gm19980 / Gm19980	135	4.51182	0.47922
D10Ertd761e	136	2.59501	-0.474656
Saa3	137	7.78634	0.44765
Apol6	138	5.46322	0.414325
Sell	139	6.71016	0.439317
Ednrb	140	7.55499	-0.411527
Cda	141	8.4368	-0.43596
D630030B22Rik	142	4.67288	-0.443574
Rgn	143	5.33193	-0.391809
Dusp1	144	8.34612	-0.430218
Gdap10	145	7.22553	-0.334898
Ddx6	146	6.27754	-0.427917
Cirbp	147	7.40186	-0.403348
Nbeal1	148	7.79471	-0.40957
Ccr7	149	5.7525	0.405391
Agr3	150	5.31223	-0.386913
Zc3h4	151	7.85537	-0.385222
Zfp958	152	6.11959	-0.377275
A130071D04Rik	153	6.80558	0.336496
Aicda	154	5.96592	0.38498
Cyr61	155	5.99581	-0.361622
Slc12a2	156	9.60179	-0.42649
Mex3b	157	5.48466	-0.375024
Id1	158	10.5267	0.396645
Fst	159	5.00084	-0.377543
Ddx26b	160	6.30409	-0.442406
Ifi202b / LOC100044068	161	6.94205	0.451761
Gml / Hemt1	162	5.90299	0.436813
Bche	163	7.4829	-0.390357
AA407175	164	5.3414	-0.443061
Hvcn1	165	7.76484	0.401588
Retnla	166	5.66706	0.388995
abParts / Igkv15-103	167	10.0491	-0.255724
Itga2	168	5.6594	-0.43388
Plin4	169	7.71817	0.389391
H2-DMb2	170	8.69001	0.469728
Prcc	171	5.4638	-0.401006
Fam204a	172	5.02452	-0.436641
5730405O12Rik	173	4.93865	-0.431608
D930017J03Rik	174	5.21321	-0.400002
Klhl6	175	7.67647	0.38335
Epm2aip1	176	6.23656	-0.428481
A130004G11Rik	177	4.07756	-0.423518
1700040L02Rik	178	4.95067	-0.353621
Fgf15	179	8.47043	0.068967
Sprr2a1 / Sprr2a2 / Sprr2a3	180	11.2991	0.452055
Adrb3	181	5.3977	0.380464
C130070B15Rik	182	4.09159	0.378591
Slc5a12	183	7.03352	0.412859
Sncg	184	7.20054	0.380391
Adig	185	4.95355	0.353815
Clu	186	10.0489	0.445463
Hist2h2bb	187	6.30039	0.36235
D530037H12Rik	188	6.547	0.381911
abParts / Igkv4-68 / Igkv4-73 / Igkv4-81	189	8.07544	-0.408591
Ltb	190	8.641	0.394546
Malat1	191	6.96867	-0.428011
D7Ertd715e	192	3.95441	-0.390934
Arglu1	193	7.94908	-0.411949
Ggact	194	7.45991	-0.407886
6820431F20Rik	195	10.3183	-0.415381
Spata13	196	6.5535	-0.422007
Gm20199	197	4.71248	-0.379533
4930407I10Rik	198	4.23215	0.378424
Saa2	199	8.02425	0.431667
C430003N24Rik	200	7.04947	-0.304954
Cd79a	201	8.54833	0.337782
Clps	202	8.76153	-0.344612
A930004J17Rik	203	5.90991	-0.352055
Lct	204	4.41394	-0.121185
Zfp551	205	4.68503	-0.402322
Gm15393 / Gm15393	206	5.84696	0.36126
Tspan4	207	8.17557	0.360448
Mst1	208	4.60246	0.358889
LOC552882	209	4.89651	-0.392727
Mpz	210	4.92789	0.394311
Gm19696	211	7.23355	-0.350211
Wdr95	212	4.09278	0.364405
Rdh11	213	7.83791	-0.388002
Reg1	214	5.74594	-0.339499
Rin2	215	7.54353	-0.356604
Gucy1a3	216	6.46008	-0.37682
Prkg1	217	5.92286	-0.388717
Cox7c	218	5.74059	-0.370237
B230334L07Rik	219	4.49744	-0.396436
Ddx23	220	4.65507	-0.353674
Ces1g	221	6.20489	-0.35599
LOC552906	222	6.4116	-0.235603
Bnc1	226	3.44177	-0.299403
Fkbp4 / LOC102642559	228	5.97253	-0.345821
Pdpr	229	6.69282	-0.38334
Abca1	231	7.14039	-0.398065
Gm7120	232	7.5584	-0.319986
Igfbp6	239	7.26943	-0.208536
Evi5	241	7.96281	-0.387331
Egr1	246	9.19377	-0.374705
Pdgfra	249	7.86899	-0.366631
AK163592 / Dnaja2	250	7.33617	-0.271245
Rbm25	253	6.83974	-0.357072
D15Wsu126e	254	6.53042	-0.294613
Igfbp3	255	8.66652	-0.342365
8030447M02Rik	258	5.62782	-0.306102
LOC102633986	259	4.28432	-0.293228
