# Supplementary material for: The distinct effects of orally administered Lactobacillus rhamnosus GG and Lactococcus lactis subsp. lactis C59 on gene expression in the murine small intestine
Source: PLoS One. 2017 Dec 8;12(12):e0188985. doi: 10.1371/journal.pone.0188985 (PMC5722381; doi:10.1371/journal.pone.0188985)
Supplement: S5 Table — (XLSX) [file pone.0188985.s006.xlsx]

## Sheet: S5 Table 
S5 Table. DEGs of terminal ileum of C59-10^7 group (FDR<0.05)
Gene symbol	rank product	expression	fold ratio
9130016M20Rik	1	1.74876	9.02147
Sowaha	2	1.59751	8.00853
Hmgb1l/Hmgb1-ps7 /4932431P20Rik/Hmgb1	3	1.79602	8.16553
Mndal/Mnda/Ifi205/Ifi204	4	1.6584	7.39673
Cyp4a31/Cyp4a10	5	1.564	9.32609
Gsdmc2	6	6.80297	-1.04979
Slc2a2	7	1.36348	7.57389
Mettl7a2/Higd1c/Mettl7a1	8	1.50917	8.75325
Adipoq	9	10.2369	-3.03693
Retnlb	10	4.74073	-1.23539
LOC100504949/Gm8203/H2afz	11	1.45381	10.4957
LOC100505062/Ywhaz	12	1.45549	8.83582
Akr1c14	13	1.3182	10.0252
Lrif1	14	1.46422	7.93002
Rai2	15	1.38717	5.48577
Zfp119b	16	1.08649	5.41315
Upk3b	17	5.19494	-0.90357
Nudt12	18	1.17734	7.1563
Car1	19	5.47682	-2.30237
Abi3bp	20	1.22414	8.11617
Defa-rs12	21	1.1949	11.1695
Slc33a1	22	1.32507	9.44087
Lep	23	5.68683	-1.24226
Dmxl1	24	1.2556	6.79508
Zfp960/Zfp97	25	1.18528	7.94256
P2ry10	26	1.12122	7.08308
Igfbp6	27	7.1485	-0.868157
Abhd3	28	1.37985	10.7184
Plscr1	29	1.20405	9.76316
Cat	30	1.30081	11.7307
Cml5	31	0.770272	8.36407
Sos2	32	1.24034	9.05972
F630007L15Rik/Gm6958/BC005512	33	0.867558	7.45991
Orm1	34	6.92059	-1.70215
Arl14	35	0.896824	6.40186
Slc5a12	36	0.912836	7.45304
Retn	37	9.1458	-1.53143
Gmds	38	1.00187	10.8387
Cfd	39	10.4459	-2.20747
Zcchc10	40	1.04989	6.7842
Caap1	41	1.03926	8.11773
Prkaa1	42	1.06809	8.11469
Plet1	43	6.45815	-0.751992
Serpina1a	44	0.971114	6.5785
Stxbp3a	45	1.05627	8.04872
Rad21	46	1.00152	9.62621
Depdc1a	47	0.973357	6.45432
Amy1	48	5.39564	-1.30786
Lrrc58	49	1.04166	9.82966
C1qtnf3	50	0.983135	6.59993
Lpl	51	9.97013	-1.25288
Sncg	52	7.609	-1.00229
Sprr2a2/Sprr2a3/Sprr2a1	53	10.5458	-0.773079
Zfp738/Zfp65	54	1.0151	7.19636
Timp4	55	6.54677	-1.30389
Slc10a2	56	0.956803	9.97862
Tmem123	57	0.972569	9.1113
Igkv15-103	58	0.619537	10.1424
Scd1	59	10.6052	-1.43914
Wsb1	60	0.896554	9.64825
Ppip5k2	61	0.949434	9.40924
Cnbp	62	0.979564	10.8724
Sgpp1	63	1.01231	8.55094
Ppp1cb	64	1.03136	9.44655
Cyp2e1	65	9.98423	-2.06834
Hp	66	6.74472	-0.994746
Siah1b/Siah1a	67	0.85186	6.80986
Pde5a	68	0.874415	10.2806
Nxt2	69	0.951378	8.35461
Pdk4	70	0.89259	8.87367
Glrx3	71	0.873147	6.51645
2610044O15Rik8	72	0.811141	4.87446
Mndal	73	0.849469	9.07716
Fbxo11	74	0.924304	9.11625
Abcb1a	75	0.715105	11.7071
Gm7072	76	0.849664	6.77907
Mettl14	77	0.810627	5.19098
Rnpc3	78	0.854482	7.01771
Car3	79	8.01578	-1.47504
Npr3	80	5.47013	-0.815787
Mup19/Gm2083/Mup8/Mup7/Mup15/Mup13/Mup12/Mup10/Mup2/Mup1	81	10.4211	-0.420602
Bex1	82	0.741827	11.1862
Cd24a	83	0.878581	11.2889
Wfdc21	84	5.34501	-0.667327
Zfp935	85	0.817801	5.32516
Mal2	86	0.893167	10.3803
Mfap5	87	5.90023	-0.623783
BB144871	88	8.02737	-1.48583
Nnat	89	7.06532	-0.816777
Zfp229	90	0.785398	4.9343
Tat	91	6.84892	-0.564945
Fut2	92	5.71319	-0.663626
Plscr2	93	0.715857	4.63057
Bcas2	94	0.721601	5.92281
Ect2	95	0.964226	8.55692
Hist1h2ao/Hist1h2ap	96	11.1886	-0.697648
Cyp3a13	97	0.905282	9.85515
Gt(ROSA)26Sor	98	0.799569	9.06673
Ofd1	99	0.712354	6.18382
Adig	100	6.33871	-0.835907
Serpina3c	101	4.62778	-0.888023
Tubb2b	102	0.674632	6.68146
Pnrc2	103	0.810236	8.73444
Oxct1	104	0.712357	10.5583
LOC100505087/Gnl2	105	0.753176	7.53786
Slc7a10	106	5.51891	-0.860809
Adrb3	107	6.25634	-0.840898
Rnft1	108	0.731442	7.63314
Cd36	109	8.10105	-0.855259
B930098A02Rik/Chic2	110	0.599136	5.65882
2610021A01Rik	111	0.7605	6.67812
A530053G22Rik	112	3.73951	-0.693084
Hnf4g	113	0.800803	9.67957
Cpt1a	114	0.715338	9.61226
Gm19579/Hnrnpf	115	0.893522	11.4785
Gip	116	0.522461	7.53809
Fabp1	117	0.75404	12.8017
Zfp51	118	0.846948	6.84984
1700016C15Rik	119	0.569427	5.85378
Klhl2	120	0.730735	7.72414
Zfp146	121	5.18754	-0.6652
9130221J18Rik	122	0.708741	11.9784
Nckap5	123	0.64366	6.73234
Plin4	124	8.49521	-0.982499
Rasef	125	0.76707	7.66443
Lgalsl	126	0.853582	9.6436
AI662270	127	0.67522	7.89794
Paics	128	0.711974	9.53129
C730026J16/Zbtb38	129	0.705893	7.11971
Ms4a1	130	0.723307	7.715
Tmlhe	131	0.763516	6.99356
Srpx	132	6.68748	-0.560453
Dse	133	0.669075	5.83837
Igkv6-14/Igkv6-23/Igkv6-25/Igk-V28/Igkc	134	0.699398	8.13779
Rgs13	135	0.774065	5.5333
Gsdmc2/Gsdmc4	136	7.73532	-0.579867
Btg1	137	0.645044	9.74394
Mreg	138	0.782228	8.96319
Qser1	139	0.74968	6.75075
Tmem182	140	5.75225	-0.703008
Fubp3	141	0.677618	8.57539
Rnf180	142	0.687346	6.44037
D10Bwg1379e	143	0.624021	7.29648
Hnrnph2	144	0.725655	10.2906
Bhmt	145	6.21142	-0.468653
Pink1	146	0.575532	7.34438
Commd3	147	0.743219	9.01594
Cox8b	148	6.61175	-0.603072
Ccpg1	149	0.689561	8.4225
Asb13	150	0.653826	7.63622
Snhg6	151	0.630943	8.70521
Glb1l2	152	5.99809	-0.776759
Gm6377	153	0.668769	3.87966
Gm6460/4933402N22Rik/Gm5861/Speer1-ps1	154	0.632306	4.7627
LOC433053/Iglc1/Iglv1	155	0.498269	10.9812
Serinc5	156	0.628663	7.42925
Aox1	157	6.16184	-0.761988
Ssb	158	0.647519	8.22266
Gm12372/Taf9	159	0.660519	10.637
Pla2g5	160	6.06199	-0.579973
Ifi27l2a	161	9.9227	-0.680929
Rpl22l1	162	0.684541	12.067
Ddx3y	163	0.696033	8.70753
Galr2	164	5.50341	-0.573719
Gtpbp4	165	0.638633	8.15632
Paqr9	166	4.48293	-0.516172
2010109K09Rik	167	4.87999	-0.66684
Ube2e1	168	0.68944	10.3427
Dek	169	0.667705	10.6696
Gsto1	170	0.732042	12.1085
Zzz3	171	0.697105	8.04591
Chuk	172	0.711124	9.22699
Pcolce2	173	5.83005	-0.541781
9130024F11Rik	174	0.582194	6.42149
Ankrd37	175	6.62205	-0.563474
Prss27	176	7.18138	-0.526901
Csgalnact2	177	0.629744	7.56918
Hivep1	178	0.688565	7.67529
Aqp7	179	0.719183	6.52334
Zfp455	180	0.601916	3.78979
Cbr2	181	5.74867	-0.531516
Arhgef3	182	0.57356	7.38901
2210409E12Rik/Coil	183	0.577926	3.65739
Gzmb	184	9.29198	-0.572998
Cenpc1	185	0.644875	7.83595
LOC100503721/H3f3a	186	0.709171	13.0536
Slc25a16	187	0.640347	8.17272
Yy2/Mbtps2	188	0.688668	5.81433
Ighv14-2	189	0.619306	7.85826
Dpy19l4	190	0.688587	8.38071
Matn2	191	0.64245	7.24404
Kdm1b	192	0.682215	8.5344
Xlr3b/Xlr3c/Xlr3a	193	0.524218	5.41144
Hist1h4m/Hist1h4b/Hist1h4a/Hist1h4n/Hist1h4k/Hist1h4j/Hist1h4i/Hist1h4c/Hist1h4h	194	8.54143	-0.500462
G0s2	195	6.57998	-0.569177
Zfp62	196	0.636581	6.65646
Adam6b	197	4.81114	-0.444422
Kdf1	198	0.637028	8.69701
Cdh1	199	0.660568	12.0737
Hsd17b4	200	0.674221	10.6952
Isg20l2	201	0.598918	8.42024
Ttc30b	202	0.617085	7.48584
D630038D15Rik	203	4.51141	-0.529792
Mex3b	204	0.658274	6.63074
1810026B05Rik	205	0.645258	9.07498
2010109I03Rik	206	7.28497	-0.466044
Zfp326	207	0.65142	8.52109
Lamp3/Ppid	208	0.604922	8.72284
Aspn	209	0.69513	8.70905
Saa1	210	11.4151	-0.265199
Thrsp	211	7.81439	-0.882236
Lrrc19	212	0.578479	10.0199
2010002M12Rik	213	0.560394	9.75812
LOC100504050/B430007K19Rik	215	0.618663	4.82633
Rp2h	217	0.656172	8.42562
Zfp958	218	0.64272	6.51935
LOC100504952/Bpnt1	220	0.649667	10.1771
LOC100505062	221	0.570555	8.07634
AY512938	222	0.405588	4.49507
Arg2	223	0.665791	10.884
Cyp3a25	224	0.540039	10.9142
Homez	227	0.574951	4.69909
Chac2	230	0.658302	8.89979
Rhpn2	231	0.646016	9.59044
Dbp	232	0.460883	9.74148
Ces2b	233	0.591717	10.5817
Cyp2j6	234	0.570197	9.53022
Gm11847/Hnrnpa3	236	0.587624	11.2191
Mapk4	237	0.401524	7.05304
Mmp13	238	0.480036	6.17615
Esco2	239	0.612582	5.00277
Zfp141	240	0.563497	5.52117
Aadac	241	0.530999	7.59303
5530402H23Rik	242	0.60125	6.61766
Gm16409/Rps6-ps2/Rps6-ps4/Rps6	244	0.539078	10.3105
Idi1	245	0.63808	9.87118
Tlr3	246	0.603474	8.38534
Usp33	247	0.585407	8.93367
Gm20309/Raph1	248	0.67723	9.94443
Gm6658	249	0.470624	4.78543
Gm7111	250	0.548528	4.18823
Casp8ap2	252	0.578686	8.91287
Rpgr	254	0.584321	6.41371
Cmtm6	256	0.59654	9.34878
Ccne2	257	0.65997	7.41067
BC089597	258	0.530647	6.49493
Akirin1	260	0.59211	9.66865
Fmo5	261	0.533499	8.9465
Dner	262	0.466852	6.22974
Pou2af1	264	0.491582	9.14742
Gsta2	265	0.459984	5.33875
Pitrm1	266	0.611961	7.23215
Map10	267	0.614066	5.40549
Mansc1	269	0.409994	7.37655
Slc5a1	271	0.574453	12.1277
Ctla2a	273	0.607275	7.4348
Leap2	274	0.351932	7.73835
Eif2a	275	0.537443	6.34332
Hspa1b	276	0.227918	9.88967
Serinc3	277	0.549037	9.95394
Lsm5	278	0.593129	9.39307
Hmgb2	280	0.529354	8.76299
LOC100504348	281	0.560039	8.05157
Sbk1	282	0.491749	7.43646
Agmo	285	0.617288	9.75839
Zfp868	286	0.560085	8.10886
4930432K21Rik	287	0.472135	4.80955
F3	288	0.56054	8.09333
Mcm4	289	0.538854	9.09191
Il2rg	293	0.487494	8.76349
Ppwd1	294	0.513895	7.96339
Kbtbd7	296	0.538102	7.3294
Gm14434/Gm14430	297	0.527709	6.59995
Abi1	303	0.550388	8.35276
Rps21	304	0.536826	11.5549
2010315B03Rik	306	0.569724	8.74496
Tmed10	307	0.56901	9.85703
A130040M12Rik	308	0.455241	7.27046
Cr2	311	0.482728	6.74496
Sirt1	314	0.589964	8.28338
Erbb2ip	315	0.537976	9.00281
Zfp317	316	0.600542	5.15223
Hsd3b2	318	0.383042	5.86528
Gm10452/Brwd3	319	0.581965	7.51456
AY761184	320	0.505259	12.049
Nadk2	321	0.511746	6.67862
Shcbp1	322	0.461956	7.89984
1700029J07Rik	323	0.427285	4.15257
Glycam1	324	0.592225	6.96034
Hnrnpa2b1	325	0.503099	10.7063
Tnfrsf11b	327	0.572184	5.84968
Hsd3b6/Hsd3b3/Hsd3b2	328	0.419188	9.54241
Car13	330	0.5455	7.37401
Dnajc14	334	0.526042	8.31985
Sp3	335	0.552532	9.0355
Hmgn5	338	0.463258	9.49936
2510039O18Rik	339	0.547479	9.86096
Gif	340	0.439257	4.99481
Ywhae	342	0.553824	11.3464
Cyp2c50	345	0.495621	5.2689
Cfh	346	0.545592	6.05857
Ang	349	0.503837	7.3335
Gltscr1	350	0.539	8.04716
Slc47a1	351	0.435827	7.75609
Etohi1/Gm14288	352	0.543738	6.93609
Cyp2c55	354	0.351858	7.4903
Zfp182	355	0.450088	4.87801
Pcmtd2	356	0.505807	8.53507
Arl6ip6	357	0.540625	7.21656
Cwf19l2	359	0.455506	6.8051
Dnase2a	360	0.569583	6.60842
Faim3	361	0.51896	8.34302
Snrnp40	362	0.523422	9.04504
Myzap	363	0.540372	8.40791
Sord	364	0.434937	9.58052
