# Supplementary material for: The distinct effects of orally administered Lactobacillus rhamnosus GG and Lactococcus lactis subsp. lactis C59 on gene expression in the murine small intestine
Source: PLoS One. 2017 Dec 8;12(12):e0188985. doi: 10.1371/journal.pone.0188985 (PMC5722381; doi:10.1371/journal.pone.0188985)
Supplement: S6 Table — (XLSX) [file pone.0188985.s007.xlsx]

## Sheet: S6 Table
S6 Table. DEGs of terminal ileum of C59-10^8 group (FDR<0.05)
Gene symbol	rank product	expression	fold ratio
Hmgb1l/Hmgb1-ps7 /4932431P20Rik/Hmgb1	1	8.48343	2.15619
Mettl7a2/ Higd1c/ Mettl7a1	2	9.03378	1.79212
Sowaha	3	8.06819	1.64393
Mndal/Ifi205/Ifi204/Ifi211	4	7.43284	1.67316
9130016M20Rik	5	8.97134	1.67292
Akr1c14	6	10.096	1.35545
Hist1h2ao/Hist1h2ap	7	11.0097	-1.77342
Rai2	8	5.50067	1.39885
Siah1b/Siah1a	9	7.04644	1.10066
C1qtnf3	10	6.76525	1.16406
Abhd3	11	10.8032	1.46296
LOC100504949/Gm8203/H2afz	12	10.4005	1.36571
Slc10a2	13	10.2006	1.26022
Lrif1	14	7.85704	1.38425
9530029O12Rik	15	7.7925	-1.20862
Arl14	16	6.50368	1.0012
LOC553089	17	6.00173	-0.989416
BB144871	18	9.26159	1.05125
Slc2a2	19	7.19194	1.1907
Igkv15-103	20	10.7014	1.10424
BC046401	21	5.05818	-0.975201
Abcb1a	22	11.9102	0.898892
Prkaa1	23	8.20249	1.16178
Cat	24	11.7047	1.26689
Dnase1	25	8.15799	-0.826709
Slc6a14	26	10.0008	0.781084
Slc33a1	27	9.3733	1.2622
Sos2	28	9.02602	1.20653
Abi3bp	29	8.0063	1.10195
Gmds	30	10.8534	1.01828
Prss27	31	7.01608	-0.73223
Ywhaz	32	8.48787	1.0877
Nudt12	33	7.04644	1.06187
Cyp4a31/Cyp4a10	34	8.95799	1.23208
Wsb1	35	9.70813	0.95148
Lrrc58	36	9.86701	1.0858
Sgpp1	37	8.59723	1.06519
Rad21	38	9.62437	1.00171
D19Ertd409e	39	7.10047	-1.11925
Bhmt	40	5.86283	-0.70714
D3Ertd740e	41	4.73585	-0.948106
9630019E01Rik	42	4.87115	-0.949839
Arxes2	43	7.86936	0.959867
Pdk4	44	8.89978	0.910561
Cnbp	45	10.8956	1.00369
D5Wsu152e	46	7.24222	-0.891678
Mup19 /Gm2083 /Mup8 /Mup7 /Mup15 /Mup13 /Mup12 /Mup10 /Mup2 /Mup1	47	8.71902	-0.544304
D830016K09Rik	48	4.05866	-0.764725
Zfp960/Zfp97	49	7.77152	1.01245
Stxbp3a	50	8.00844	1.01788
B930053N05Rik	51	5.18025	-0.90601
Oxct1	52	10.6638	0.825079
D14Ertd725e	53	5.60276	-0.774476
Apoc2	54	8.46332	-0.713897
A430061O12Rik	55	5.92452	-1.05071
Ppp1cb	56	9.44652	1.03371
Dmxl1	57	6.55804	1.00333
A130019P10Rik	58	4.36771	-0.830088
Tmem123	59	9.09129	0.947952
Hbb-b2	60	6.14471	0.732768
Caap1	61	8.02309	0.947719
Gm2590	62	7.47626	-1.05837
Astx	63	4.43955	0.644589
LOC75771	64	5.91848	-0.92731
C430003N24Rik	65	5.87491	-0.870811
Plscr1	66	9.56678	0.996394
Xpnpep3	67	6.02402	-0.923702
Nxt2	68	8.35443	0.95376
Zfp738/Zfp65	69	7.12558	0.943476
6430501K19Rik	70	4.71744	-0.791823
Pde5a	71	10.281	0.877206
P2ry10	72	7.0384	0.838548
Zfp119b	73	5.16684	0.832185
Serpina1c	74	6.54086	-0.847476
B930025B16Rik	75	5.33938	-0.843108
Cyp3a11	76	5.26252	-0.69688
AA415038	77	6.52995	-0.905176
Cml5	78	8.371	0.725592
Gt(ROSA)26Sor	79	9.12043	0.854878
Gm7072	80	6.79419	0.852303
Psg28	81	5.98796	0.616821
Depdc1a	82	6.33655	0.856437
Igkv6-20	83	9.6631	0.772998
Aqp7	84	6.70989	0.866415
Gzmb	85	9.19789	-0.653606
D15Wsu126e	86	5.31066	-0.846157
Tubb2b	87	6.75374	0.745571
Cpt1a	88	9.67382	0.776375
Pnrc2	89	8.79075	0.865271
Dbp	90	9.9565	0.662456
Zbp1	91	8.09076	-0.649554
LOC100505087/Gnl2	92	7.57567	0.802796
AA409587	93	5.81404	-0.93669
Chuk	94	9.33906	0.825639
Ppip5k2	95	9.31874	0.850566
Commd3	96	9.08953	0.81622
C130057M05Rik	97	6.53194	-0.782551
Idi1	98	10.0178	0.775179
Mettl14	99	5.15516	0.773028
Cd24a	100	11.2475	0.837821
Zcchc10	101	6.61126	0.839222
Rnpc3	102	6.97127	0.810505
Glrx3	103	6.42473	0.791297
Gem	104	7.58345	0.737341
Ssb	105	8.27941	0.715729
Fa2h	106	9.29088	0.572992
Zfp229	107	4.91438	0.772767
Rp2h	108	8.55295	0.791971
BC023969	109	7.67986	-0.858629
Zfp935	110	5.24255	0.745416
Arfgef3	111	7.34612	0.665153
Pygl	112	8.24046	0.661088
Aspn	113	8.81236	0.801139
Gip	114	6.87072	-0.517468
Tat	115	6.6899	-0.548212
Ces2b	116	10.7007	0.722763
Gm4415	117	5.23388	-0.727464
Car1	118	10.8259	0.0980792
A130012E19Rik	119	5.615	-0.883398
Ctla2a	120	7.62541	0.768868
Ubd	121	8.6107	-0.709837
Igkv9-120/Igk-V1	122	11.201	0.680514
Mal2	123	10.3213	0.832344
2210409E12Rik/Coil	124	3.75185	0.655292
Igkv6-14/Igkv6-23/Igkv6-25/Igk-V28/Igkc	125	8.174	0.727156
Hmgn5	126	9.63638	0.619468
2610044O15Rik8	127	4.77754	0.711761
LOC552901	128	4.70214	-0.782495
2010002M12Rik	129	9.83752	0.670926
Cxcr5	130	5.87571	-0.334937
Hnf4g	131	9.6288	0.769284
Gm10482	132	4.28307	0.59176
Prkar2b	133	7.23074	0.670128
Arf6	134	10.2765	0.647271
Matn2	135	7.29742	0.695618
Kcnj13	136	5.78386	-0.569293
Orm1	137	8.44217	0.531276
Bcas2	138	5.88341	0.681315
Snhg4/Mir1949	139	5.54335	-0.718502
9930024M15Rik	140	6.38449	-0.697347
Pgap1	141	4.45419	0.734734
Defa-rs12	142	10.7862	0.769784
2310008B10Rik	143	5.97694	-0.709627
Arhgef3	144	7.46367	0.638958
Lep	145	7.38473	0.586196
Gm6793/Gm11847/Hnrnpa3	146	11.8224	0.657996
Ddx3y	147	8.74058	0.725011
D9Ertd306e	148	5.51681	-0.761015
Dek	149	10.6888	0.689164
Gtpbp4	150	8.1689	0.6669
Tmlhe	151	6.95482	0.725373
Mndal	152	8.96804	0.68907
2010109K09Rik	153	5.1488	-0.660495
Sp3	154	9.23881	0.770988
Fabp1	155	12.7655	0.736004
C130075A20Rik	156	4.96246	-0.642983
4122401K19Rik	157	5.9146	0.539633
Cyp2d10	158	3.2586	-0.583393
Plscr2	159	4.59268	0.657499
4833412E19Rik	160	5.17723	-0.684862
Ighv1-72	161	7.17321	0.734021
Fbxo11	162	8.96082	0.768377
Retnlb	163	7.15437	-0.105339
F3	164	8.20594	0.685248
Paics	165	9.50455	0.688832
1810026B05Rik	166	9.11331	0.690164
4631423B10Rik	167	5.86883	-0.660236
Lamp3/Ppid	168	8.79321	0.705727
Il2rg	169	8.96193	0.636737
Pla2g5	170	6.06393	-0.564577
Ect2	171	8.44141	0.847541
LOC100504348	172	8.15033	0.650221
Cyp3a13	173	9.70498	0.754701
Ttc36	174	8.83491	-0.543735
Qser1	175	6.727	0.728325
Rnft1	176	7.56778	0.670715
Lgalsl	177	9.57603	0.790665
AI662270	178	7.86742	0.62954
Apoa4	179	11.1028	-0.505786
Hsd17b4	180	10.7223	0.702235
Gsto1	181	12.0997	0.723336
Hoxc8	182	8.21272	0.604036
Ccpg1	183	8.40308	0.662807
Zfp326	184	8.56691	0.706004
Smpdl3b	185	9.09543	-0.529767
Hnrnpa2b1	186	10.8121	0.622767
Ahrr	187	5.19835	-0.5484
C630016I17Rik	188	6.48935	-0.658054
Scoc	189	7.90889	0.641475
Cdh1	190	12.0907	0.679096
AY512938	191	4.74753	0.534648
2700079J08Rik	192	7.44264	-0.741878
Etohi1/Gm14288	193	7.05775	0.668516
Nlrc5	194	7.00837	-0.584078
Upp1	195	11.9242	-0.523604
Serpina1a	196	5.91111	0.269581
Gm10501	197	3.7516	-0.58427
Gzma	198	10.3676	-0.518547
Plet1	199	6.71984	-0.456074
Hnrnph2	200	10.2447	0.683004
Exoc3l4	201	9.4771	-0.49795
Gm19579/Hnrnpf	202	11.3848	0.803254
D230040J21Rik	203	4.68233	-0.627849
9130221L21Rik	204	4.65351	-0.610409
LOC100048884/Mup10/Mup2/Mup1	205	7.42138	-0.604506
Cyp2c55	206	8.73424	0.852718
Mrpl14	207	9.24768	-0.476414
Hnmt	208	6.60667	0.598278
9330112F22Rik	209	6.72033	-0.809919
Ofd1	210	6.07618	0.602798
4633401B06Rik	211	7.00991	-0.627854
Ttc30b	212	7.49492	0.622217
Fxn	213	7.75654	-0.475551
Tmem47	214	7.16452	0.534711
Slc25a16	215	8.14773	0.61873
Dse	216	5.77859	0.621599
Klhl2	217	7.63033	0.640534
Asb13	218	7.59232	0.610099
Isg20l2	219	8.41752	0.604927
Fubp3	220	8.52149	0.619982
Batf2	221	8.61665	-0.524181
Mrpl55	222	8.78602	-0.494939
Tmed10	223	9.92035	0.634668
Kdm1b	224	8.51115	0.660787
6430537I21Rik	225	5.14217	-0.637549
Sprr2a2/Sprr2a3/Sprr2a1	226	11.0465	-0.40342
A130040M12Rik	227	7.32863	0.542937
Gm5485	228	9.89874	0.467384
Hspa1b	229	9.8174	0.277433
Usp33	230	8.94785	0.602157
Cdh2	231	5.37603	0.503721
Serinc3	232	9.99451	0.596829
Bex1	233	11.0359	0.598336
Ppcs	234	8.45707	0.574018
9130221J18Rik	235	11.8874	0.614015
Pink1	236	7.29929	0.532606
Hmgb2	237	8.80041	0.579937
BB166591	238	5.74725	-0.612315
Zbed5	239	4.45086	-0.483834
Fam102b	240	8.83635	-0.632633
9130009I01Rik	241	4.39134	-0.537385
Hypk	242	5.46149	0.502312
Cmtm6	243	9.36342	0.618721
AW107722	244	5.78649	-0.636196
Zfp367	245	6.07823	0.54833
Kdelr3	246	7.95264	-0.469349
D11Ertd717e	247	6.27338	-0.759879
Npm3-ps1/Npm3	248	8.38843	-0.507734
Rdx	249	7.76825	0.594363
AU018740	250	4.32317	-0.565654
C80258	251	5.62174	-0.619496
Gm11847/Hnrnpa3	252	11.2229	0.595838
Ankrd49	253	7.52767	0.601313
Zfp51	256	6.72266	0.721387
Soat2	257	9.22225	-0.519171
Icam4	258	4.57191	-0.472384
Myzap	259	8.47783	0.600663
Rhpn2	260	9.57467	0.629857
LOC100504050 /B430007K19Rik	261	4.80284	0.584518
C730026J16/Zbtb38	263	7.0233	0.608587
C1qb	266	9.34449	0.625996
LOC100503721/H3f3a	267	13.0045	0.661739
Zfp62	268	6.59693	0.57622
Zfp958	270	6.49384	0.619686
Gm4076/ND5	275	13.5447	0.551685
Gm10052/Gm5643/Hnrnpa1	276	10.3541	0.45276
Cenpc1	277	7.76778	0.578409
Gadd45a	278	9.24827	0.509359
Echdc1	279	9.02444	0.52081
2610021A01Rik	281	6.52047	0.597094
Adrb2	282	4.70733	0.625992
Btg1	283	9.55769	0.477991
Psmc6	284	8.74871	0.544202
Hnrnpdl	288	9.1867	0.501395
Gm6460/4933402N22Rik/Gm5861/Speer1-ps1	289	4.60135	0.538514
Ifnz	291	5.53657	0.43141
Gm2710/Hmgb1-ps7/Hmgb1	292	10.7533	0.499397
Csgalnact2	294	7.49781	0.560838
Gja1	296	8.44704	0.548725
Cetn3	297	9.59644	0.537543
Serinc5	300	7.34196	0.538034
Hipk3	301	8.90293	0.579358
Gpr34	303	5.6729	0.565837
Hsd3b6/Hsd3b3/Hsd3b2	305	9.59625	0.461468
Chpt1	306	9.55024	0.527398
2700089E24Rik	307	6.20227	0.529929
Kdf1	308	8.64169	0.582654
Prss23	310	8.22819	0.539014
Timp4	313	7.86936	0.461786
Dpy19l4	315	8.30235	0.613149
Zfp455	316	3.72881	0.548737
LOC100504952/Bpnt1	317	10.1177	0.590941
Hsd3b2	318	5.89216	0.412484
Sycp3	320	5.36065	0.524793
B3galnt1	322	6.7027	0.530941
Rasef	323	7.50619	0.611311
Ube2e1	326	10.2378	0.586156
Gm10471/Speer4b	327	3.75968	0.450134
Homez	328	4.6788	0.530186
9130024F11Rik	329	6.35361	0.503407
Pnisr	330	7.77271	0.498826
Terf1	332	5.7747	0.48539
Shcbp1	333	7.88411	0.462515
Map10	334	5.37646	0.591602
Cd36	335	9.20069	0.435259
Ninl	336	3.46416	0.523871
Atxn3	337	6.61756	0.531486
Tnfrsf11b	340	5.85194	0.580842
Slc5a1	341	12.1103	0.561368
Trappc6b	343	9.92524	0.564483
Cfh	344	6.07295	0.560716
Ciart	345	6.54523	0.402448
Pcmtd2	348	8.54762	0.514047
Yy2/Mbtps2	349	5.66485	0.544285
Gm3150/Gng5	351	12.1907	0.55991
Rnf180	352	6.31809	0.563002
Arl6ip6	356	7.22698	0.556123
Gsdmc2/Gsdmc4	358	8.95326	0.294586
Nckap5	359	6.61351	0.516706
Ube2q2	360	7.82907	0.558502
Myb	364	9.15994	0.508385
Rgs13	367	4.81046	0.294403
Fam213a	368	6.39227	0.516958
Mfsd6	369	8.11013	0.494638
Nptn	371	11.6532	0.58
Tspyl1	372	8.62487	0.558489
Dner	373	6.19617	0.438136
Pkib	374	4.80426	0.442931
Kbtbd7	375	7.29665	0.507845
Mtmr6	377	9.15661	0.548398
Dnaja1	379	10.7102	0.494304
Idh1	380	11.3302	0.542738
Aco1	381	8.59947	0.534405
Zbtb18	383	9.51791	0.499281
Hmgcs1	384	10.6477	0.43945
Tlr3	385	8.32235	0.540855
Npr3	386	6.61523	0.352856
