# Supplementary material for: The distinct effects of orally administered Lactobacillus rhamnosus GG and Lactococcus lactis subsp. lactis C59 on gene expression in the murine small intestine
Source: PLoS One. 2017 Dec 8;12(12):e0188985. doi: 10.1371/journal.pone.0188985 (PMC5722381; doi:10.1371/journal.pone.0188985)
Supplement: S7 Table — (XLSX) [file pone.0188985.s008.xlsx]

## Sheet: S7 Table 
S7 Table. DEGs of terminal ileum of C59-10^9 group (FDR<0.05)
Gene symbol	rank product	expression	fold ratio
Hmgb1l/Hmgb1-ps7/4932431P20Rik/Hmgb1	1	8.45798	2.12466
Sowaha	2	8.21691	1.80916
Mettl7a2/Higd1c/Mettl7a1	3	8.95964	1.72908
Mndal/Ifi205/Ifi204/Ifi211	4	7.39869	1.63659
Slc2a2	5	7.82731	1.53005
Akr1c14	6	10.1208	1.41122
Cml5	7	8.72481	1.09171
9130016M20Rik	8	8.88455	1.60412
Cyp4a31/Cyp4a10	9	9.11214	1.39
Hist1h2ao/Hist1h2ap	10	11.209	-1.08499
G6pc	11	6.62991	-0.93429
Dbp	12	10.2368	0.959488
Abcb1a	13	11.9706	0.977202
BB144871	14	9.37778	1.22102
Siah1b/Siah1a	15	7.07298	1.13059
Gsdmc2	16	6.97888	-0.910558
Slc10a2	17	10.2011	1.26087
Rai2	18	5.41488	1.31157
LOC100504949/Gm8203/H2afz	19	10.3724	1.33446
Bhmt	20	5.73021	-0.835411
Arxes2	21	8.08307	1.14115
Pdk4	22	9.05081	1.03942
Abhd3	23	10.6957	1.35433
Plet1	24	6.39321	-0.795284
Ciart	25	6.92437	0.795041
Lrif1	26	7.76425	1.29649
Pygl	27	8.66736	0.948481
Aqp7	28	6.82293	0.992246
Tat	29	6.50461	-0.75903
2210409E12Rik/Coil	30	3.90365	0.820249
Abi3bp	31	8.00636	1.11213
Nudt12	32	7.05423	1.0743
Sprr2a2/Sprr2a3/Sprr2a1	33	10.6326	-0.751776
Sos2	34	8.99546	1.17757
Ywhaz	35	8.50885	1.08421
Slc33a1	36	9.31757	1.20534
Plscr1	37	9.68404	1.12457
Cat	38	11.6311	1.19912
Lrrc58	39	9.86612	1.08915
Mup19 /Gm2083 /Mup8 /Mup7 /Mup15 /Mup13 /Mup12 /Mup10 /Mup2 /Mup1	40	9.52475	-0.499379
Mettl14	41	5.30808	0.927894
LOC553089	42	6.21184	-0.759449
Idi1	43	10.1397	0.89168
Gmds	44	10.801	0.957409
9630019E01Rik	45	4.94966	-0.785237
Zfp738/Zfp65	46	7.18543	1.0104
Zfp960/Zfp97	47	7.77641	1.02394
Prkaa1	48	8.07932	1.04005
Rad21	49	9.58403	0.959153
Egr1	50	8.54264	-0.736043
Sgpp1	51	8.54765	1.01514
Dmxl1	52	6.57158	1.027
Defa-rs12	53	10.9467	0.935831
Arf6	54	10.4568	0.829412
Stxbp3a	55	7.98847	0.990094
Prss27	56	7.0667	-0.679832
Nckap5	57	6.84742	0.763181
Gml/Hemt1	58	5.68038	-0.598541
Cnbp	59	10.8518	0.960399
C430003N24Rik	60	6.0487	-0.610525
Wsb1	61	9.63774	0.873842
P2ry10	62	6.82256	0.829272
B930025B16Rik	63	5.31802	-0.775966
Lep	64	7.51207	0.684409
C1qtnf3	65	6.52875	0.923997
Chuk	66	9.40088	0.888336
Gm7072	67	6.79664	0.860681
Retnlb	68	5.38539	-0.708151
Depdc1a	69	6.33237	0.860695
Arl14	70	6.23831	0.742503
Orm1	71	8.61673	0.699849
Zfp119b	72	5.13212	0.820023
Caap1	73	7.98018	0.908394
Rnpc3	74	7.01172	0.860185
Tmem123	75	9.00781	0.88958
Duoxa2	76	6.7888	-0.623011
Adam6b	77	4.65047	-0.593716
Glrx3	78	6.47333	0.834287
Nxt2	79	8.30722	0.910437
Thrsp	80	9.27131	0.699725
Ppp1cb	81	9.37587	0.963086
Cyp3a13	82	9.88368	0.938402
Saa1	83	11.3362	-0.395866
Zcchc10	84	6.59916	0.865233
Pde5a	85	10.244	0.839054
Hmgcs1	86	10.8193	0.626267
Slc34a2	87	10.8733	-0.63354
LOC100505087/Gnl2	88	7.56683	0.788374
Slc5a12	89	7.24055	0.731083
Commd3	90	9.08571	0.813754
Ppip5k2	91	9.31636	0.855198
Pla2g5	92	6.01309	-0.626829
Ssb	93	8.30331	0.737633
Hoxc8	94	8.27514	0.670982
Gt(ROSA)26Sor	95	9.04847	0.793162
Cyp2d10	96	3.22522	-0.632535
Prkar2b	97	7.27388	0.723042
Tubb2b	98	6.7114	0.708122
D19Ertd409e	99	7.38014	-0.645351
Ddx3y	100	8.79297	0.787176
Sycp3	101	5.71199	0.707642
Cpt1a	102	9.63391	0.728824
Pnrc2	103	8.74142	0.8195
Xpnpep3	104	6.16855	-0.660861
Fut2	105	5.66508	-0.637448
2010109K09Rik	106	5.03796	-0.60131
Cd24a	107	11.2326	0.826508
BC046401	108	5.32638	-0.612304
Car1	109	9.90095	-0.275457
Pgap1	110	4.48849	0.777798
LOC100504050/B430007K19Rik	111	4.95376	0.755329
Ceacam20	112	9.94922	-0.592323
Arfgef3	113	7.33437	0.663938
Mal2	114	10.321	0.83253
Snhg4/Mir1949	115	5.61978	-0.651172
Hmgn5	116	9.65836	0.641375
B930053N05Rik	117	5.41564	-0.631664
Ppp1r14d	118	10.0862	-0.564482
Timp1	119	5.81708	-0.544111
Tmlhe	120	6.99761	0.768967
Oxct1	121	10.5523	0.707093
2610044O15Rik8	122	4.77793	0.712053
Gtpbp4	123	8.19009	0.689363
Ofd1	124	6.14754	0.676789
Serpina1c	125	6.90545	-0.611864
Cd177	126	8.60813	-0.510882
Slc6a14	127	9.65248	0.476674
Mir22hg	128	9.19577	0.562199
Lgalsl	129	9.64192	0.856452
Igk-V21	130	8.58184	-0.383418
1110059G02Rik	131	6.00211	0.67976
Hnf4g	132	9.62668	0.793984
Stom	133	8.26396	-0.552384
Rhpn2	134	9.66121	0.713001
4122401K19Rik	135	5.90348	0.536166
Hypk	136	5.50695	0.567571
Lonrf1	137	7.36869	0.507297
2700079J08Rik	138	7.52611	-0.604532
Cldn8	139	6.51603	-0.546588
Rab30	140	8.92887	0.653088
9530029O12Rik	141	8.13188	-0.601989
LOC100504348	142	8.14924	0.656157
A430061O12Rik	143	6.14954	-0.606021
Slc7a15	144	7.28878	0.528368
Plscr2	145	4.53639	0.620939
Cyr61	146	5.8942	-0.529415
Ctla2a	147	7.53526	0.705293
Rp2h	148	8.48934	0.730589
Slc5a1	149	12.2085	0.662325
Fbxo11	150	8.96067	0.769625
2700089E24Rik	151	6.28317	0.614132
Mndal	152	8.92116	0.648008
AA467197	153	9.91522	-0.528246
Bst1	154	7.72068	0.585045
Cyp2e1	155	11.1824	0.603506
Igkv6-20	156	8.71349	-0.331788
Amy1	157	6.79534	0.585706
Qser1	158	6.7294	0.731006
Arhgef3	159	7.40556	0.590101
Lamp3/Ppid	160	8.78901	0.697718
Asb13	161	7.63126	0.64492
AI662270	162	7.80295	0.589834
Hlf	163	7.12446	0.456822
9130221J18Rik	164	11.9321	0.668919
Agmo	165	9.83952	0.683558
Zfp229	166	4.81604	0.67518
Saa3	167	7.54644	-0.513815
Hsd17b4	168	10.7167	0.695365
Dek	169	10.6582	0.657253
Hspa1a	170	7.99894	-0.863721
2010002M12Rik	171	9.79384	0.608412
Zfp935	172	5.14922	0.649524
Hnrnph2	173	10.2596	0.699637
Bcas2	174	5.82666	0.627442
Ect2	175	8.4032	0.801291
Echdc1	176	9.09628	0.586682
Dmrt2	177	4.96695	0.533898
AA409587	178	6.01998	-0.553931
Klhl2	179	7.65573	0.66898
Oit1	180	9.71184	-0.513327
Scoc	181	7.90169	0.634773
Hnrnpa2b1	182	10.8021	0.615981
Cetn3	183	9.65368	0.59673
LOC552901	184	4.82249	-0.562881
Sp3	185	9.18613	0.721284
D830016K09Rik	186	4.25387	-0.5413
B3gnt7	187	7.08754	-0.569973
F3	188	8.17233	0.657273
Tgif1	189	8.31308	-0.536621
Me1	190	9.63252	0.527713
Matn2	191	7.23528	0.630988
Tlr3	192	8.43829	0.646376
Mrpl14	193	9.24082	-0.478191
Gm6793/Gm11847/Hnrnpa3	194	11.7705	0.600801
Sgk1	195	10.7075	0.609787
Ubtd2	196	6.73465	0.463988
Fam102b	197	8.83612	-0.563606
Gm20383	198	2.51758	-0.495914
Sectm1a	199	6.1019	-0.539171
Xlr3b/Xlr3c/Xlr3a	200	5.39022	0.520221
Zfp326	201	8.54412	0.683965
Exoc3l4	202	9.48269	-0.493766
Scd1	203	11.9467	0.511741
Ifrd1	204	9.54139	0.58798
Lct	205	5.58349	0.645374
Per3	206	6.29768	0.457647
Gadd45a	207	9.2768	0.545046
6430501K19Rik	208	4.93641	-0.557375
Per2	209	7.31713	0.510888
A130019P10Rik	210	4.5138	-0.566729
Hmgb2	211	8.81199	0.586541
Tbk1	212	9.01827	0.58565
Serpina1a	213	5.71626	0.18239
F630007L15Rik/Gm6958/BC005512	214	7.05642	0.506091
A530053G22Rik	215	5.09905	0.46306
Car13	216	7.424	0.595554
Paics	217	9.43839	0.624602
Fmo5	218	8.96349	0.564817
Btg1	219	9.66059	0.545875
Yy2/Mbtps2	220	5.76247	0.645159
AY512938	221	4.54288	0.431896
Nr1d2	223	8.80703	0.492403
Scd2	224	10.75	0.508916
Cdh1	225	12.0606	0.648979
Hbb-b2	226	5.89124	0.543389
AU014972	227	5.85339	0.560338
Isg20l2	228	8.40204	0.590409
Ccnj	229	5.16506	0.640226
Aspn	232	8.69871	0.683582
Slc25a16	233	8.12767	0.599728
Gsto1	234	12.0526	0.676074
A130040M12Rik	235	7.29395	0.505382
Cmpk2	236	8.84154	0.53184
Gm19579/Hnrnpf	237	11.341	0.758437
Shcbp1	238	7.9529	0.518385
Igkv6-14/Igkv6-23/Igkv6-25/Igk-V28/Igkc	239	8.05533	0.60647
Hnmt	240	6.57721	0.548212
Gca	242	7.11238	0.56662
Fubp3	243	8.50201	0.602562
Serinc3	244	9.97587	0.578908
Serinc5	245	7.36004	0.563524
Hnrnpdl	246	9.21238	0.527143
Abcc2	247	7.61689	0.502229
Usp33	248	8.92367	0.581268
1810026B05Rik	249	9.02862	0.60448
Bex1	251	11.0169	0.578027
Ccpg1	252	8.33522	0.603617
Cipc	253	8.44253	0.48665
Fam117a	255	8.45843	0.574846
Kdf1	257	8.65816	0.598042
Fasn	258	11.0728	0.471008
Per1	262	7.14012	0.412169
Lgals12	263	6.74575	0.528631
Gm11847/Hnrnpa3	266	11.2012	0.568649
Fgf15	267	9.99953	0.313482
Cmtm6	268	9.3378	0.593857
Gm10452/Brwd3	270	7.54719	0.611454
Fam102a	275	9.71324	0.425295
Fam213a	277	6.40706	0.535464
6820431F20Rik/2610005L07Rik	278	9.88973	0.506023
Zbtb18	280	9.55107	0.534281
Apoc1	282	7.87297	0.443756
Ms4a1	283	7.04903	0.260158
Myb	285	9.194	0.54176
Fabp1	286	12.6211	0.549603
LOC100504952/Bpnt1	287	10.131	0.605713
Csgalnact2	290	7.48778	0.554292
Rdx	291	7.72434	0.55917
Igkv9-120/Igk-V1	292	11.0361	0.532251
Pink1	294	7.25044	0.486596
Kdm1b	295	8.45888	0.607807
Zfp51	296	6.68034	0.679501
Gm6484	298	5.95525	0.35934
Pnisr	301	7.7859	0.513104
Gdf10	303	7.18245	0.414103
Acaa1b	304	9.66582	0.391845
Mfsd6	305	8.15594	0.523909
Myzap	307	8.45442	0.586383
Lsm5	309	9.38302	0.581594
Gm4076/ND5	311	13.5278	0.536573
Tmed10	313	9.86535	0.580614
Trappc6b	315	9.93326	0.575743
Etohi1/Gm14288	316	6.96229	0.575281
Gip	317	7.38624	0.304835
Gif	318	5.02573	0.455584
Ttc30b	319	7.41717	0.548939
Cd163	321	6.07135	0.401426
Cfh	324	6.06902	0.550598
Myadm	325	10.5977	0.525974
Dse	326	5.69236	0.538017
Chpt1	327	9.54294	0.502548
Psmc6	328	8.727	0.523229
Erbb2ip	329	9.02215	0.548211
Kbtbd7	331	7.30416	0.521158
Ankrd49	333	7.48613	0.559746
Bhlhe22	335	6.77767	0.456272
Zfp62	341	6.54208	0.536812
Sord	345	9.59937	0.442637
Cd36	346	9.20616	0.455895
Akirin1	347	9.63588	0.560673
LOC100503721/H3f3a	348	12.9666	0.623887
Kif5b	351	8.69386	0.546235
1700016C15Rik	352	5.69594	0.416553
Gm3150/Gng5	353	12.1922	0.564222
Idh1	355	11.3401	0.554141
Fam199x	356	7.32234	0.509339
Heph	359	11.1991	0.538813
Maob	360	10.0916	0.445626
2610021A01Rik	362	6.47139	0.555261
Rasef	363	7.50593	0.613299
Dgat2	364	10.6029	0.421347
Aldh6a1	365	9.21228	0.581532
Mex3d	366	6.11216	0.424191
Gm20309/Raph1	367	9.86257	0.581862
Nptn	369	11.6597	0.586641
Zzz3	371	7.87892	0.538291
Slc6a19	372	11.3237	0.488647
Fabp5	375	9.5198	0.465469
Arl6ip6	376	7.22766	0.557021
Gm6658	377	4.74643	0.439794
Ube2e1	379	10.2163	0.564615
1810022K09Rik	380	8.79137	0.488912
Zfp367	381	6.0211	0.490996
Gm7111	382	4.14854	0.502884
Ces2b	384	10.5002	0.517718
Mtmr6	385	9.15676	0.547572
Il2rg	386	8.73713	0.452649
Hsd3b2	390	5.87053	0.377205
Pmaip1	391	9.52452	0.43028
Rnft1	393	7.44438	0.5476
Pitrm1	394	7.17607	0.552809
C730026J16/Zbtb38	395	6.95892	0.542298
Gm6289/Clca6	396	3.70708	0.543143
Hivep1	397	7.5597	0.567488
Timp4	398	7.83328	0.465736
Nsmaf	399	6.87816	0.473259
Tm4sf4	402	10.4199	0.429612
Hipk3	403	8.86357	0.542377
Chac2	404	8.81179	0.570147
Odc1	408	10.0922	0.508809
Gm5485	409	9.78997	0.355427
Lpar3	412	4.96096	0.351281
Ppcs	413	8.35765	0.479928
Rgcc	414	7.8455	0.47556
Aco1	416	8.58633	0.521038
Cdo1	417	9.68405	0.400147
Coq10b	418	9.76846	0.440348
Steap4	419	7.84631	0.460633
Mmp13	420	6.15623	0.42735
Cyp2d26	425	10.3537	0.403668
Cwf19l2	426	6.81687	0.459312
