# Supplementary material for: The distinct effects of orally administered Lactobacillus rhamnosus GG and Lactococcus lactis subsp. lactis C59 on gene expression in the murine small intestine
Source: PLoS One. 2017 Dec 8;12(12):e0188985. doi: 10.1371/journal.pone.0188985 (PMC5722381; doi:10.1371/journal.pone.0188985)
Supplement: S8 Table — (XLSX) [file pone.0188985.s009.xlsx]

## Sheet: S8 Table
S8 Table. DEGs of terminal ileum of GG-10^7 group (FDR<0.05)
Gene symbol	rank product	expression	fold ratio
Ywhaz	1	8.66985	2.33203
Hmgb1l/Hmgb1-ps7 / 4932431P20Rik /Hmgb1	2	6.53089	2.33156
2010109I03Rik	3	6.7757	-1.29747
Mndal/Ifi205/Ifi204/Ifi211	4	10.0314	2.11832
Mettl7a2/Higd1c/Mettl7a1	5	7.14023	1.87169
Akr1c14	6	7.64424	1.60044
Sowaha	7	7.80273	1.77864
Lrif1	8	10.3899	1.70281
Slc10a2	9	9.26867	1.51161
Rai2	10	8.2951	1.58813
Cml5	11	9.54094	1.18777
Nos2	12	4.96595	-0.985156
LOC100505062	13	8.45228	1.30263
Arl14	14	7.6123	1.20278
Gas2l3	15	9.25905	1.27089
9130016M20Rik	16	7.80671	1.68677
Slc2a2	17	8.54833	1.548
Arxes2	18	9.77696	1.32401
Mup19 /Gm2083 /Mup8 /Mup7 /Mup15 /Mup13 /Mup12 /Mup10 /Mup2 /Mup1	19	7.84244	1.1647
LOC100504949/Gm8203/H2afz	20	7.52188	1.52825
Plet1	21	9.41531	-0.911449
Abi3bp	22	7.35418	1.40409
Abhd3	23	8.20264	1.55678
Nudt12	24	10.1048	1.27056
Siah1b/Siah1a	25	10.8777	1.19073
Wsb1	26	7.25071	1.2031
Bhmt	27	8.77118	-0.853622
Sos2	28	8.36289	1.38793
Retnlb	29	5.32148	-0.880235
P2ry10	30	9.01625	1.32224
Slc33a1	31	8.78785	1.38475
Hist1h2ao/Hist1h2ap	32	10.1843	1.18876
BB144871	33	7.68254	1.17784
Cyp4a31/Cyp4a10	34	8.09501	1.38581
Abcb1a	35	9.2063	0.983893
Adam6b	36	8.30201	-0.789825
Ttc38	37	8.08205	-0.75013
C430003N24Rik	38	9.3979	1.13757
Lrrc58	39	10.5764	1.22265
Ofd1	40	8.1794	1.02688
Sprr2a2/Sprr2a3/Sprr2a1	41	7.51266	-0.906671
Rnpc3	42	9.2145	1.18838
Tmem123	43	10.0875	1.24587
Banp	44	5.96285	-0.829013
Itgb4	45	7.63408	-0.672519
Plscr2	46	6.98675	1.08088
Dbp	47	6.84616	0.909678
Cat	48	9.64908	1.34038
Lrrc31	49	7.79419	0.952252
Ninl	50	10.2661	1.02692
LOC100048884/Mup10/Mup3/Mup2/Mup1	51	6.63437	0.783468
Zfp738/Zfp65	52	6.80041	1.22489
Zfp960/Zfp97	53	5.77553	1.2101
A130040M12Rik	54	9.37109	1.06972
Stxbp3a	55	5.1513	1.19581
Glrx3	56	6.75938	1.14248
Plscr1	57	9.44767	1.19356
G6pc	58	8.1257	-0.849183
Zcchc10	59	5.76214	1.17253
Sfn	60	3.76483	-0.772283
Dmxl1	61	9.34059	1.25248
2610044O15Rik8	62	9.97596	1.08323
Cd177	63	10.003	-0.797806
Cnbp	64	11.7786	1.13323
Ppp1cb	65	5.85973	1.17566
Mndal	66	8.70788	1.12308
Fcho2	67	8.18471	1.13102
Mettl14	68	6.26603	1.04751
Gm7072	69	7.31453	1.05918
Sycp3	70	5.42498	0.96603
Gsdmc2	71	9.26939	-0.772868
Igk-V21	72	7.42622	-0.553068
E430024C06Rik/A130040M12Rik/3930401B19Rik	73	9.19842	1.02208
Prkaa1	74	7.96089	1.16407
Gm4354	75	5.69666	1.0218
Crim1	76	7.51015	0.992947
Slc5a12	77	7.52707	1.0006
Ctla2a	78	9.78202	1.01392
Cfh	79	7.88665	0.912767
Fus	80	9.88872	0.900286
Nxt2	81	6.45458	1.10534
Dnajb14	82	9.58776	0.926232
Ssb	83	5.97991	0.984269
Caap1	84	5.91135	1.10888
Gm4274	85	9.10997	0.910912
Snai1	86	3.38492	-0.682909
Ppip5k2	87	6.91959	1.07866
Gt(ROSA)26Sor	88	9.50318	1.08803
Serpina1a	89	5.23536	0.94289
Rad21	90	9.69943	1.07679
Zfp119b	91	4.99775	0.977032
Hist2h2aa2/Hist2h2aa1	92	9.347	0.730665
Hoxb8/Hoxb7	93	7.67652	-0.668942
Sgpp1	94	8.1872	1.10668
Slc25a16	95	4.35069	0.90532
Btg1	96	9.51353	1.00875
C1qtnf3	97	6.81844	1.02566
Car1	98	7.94161	-0.730752
Depdc1a	99	8.17768	1.02397
Chuk	100	10.4586	0.999297
Sectm1a	101	6.90271	-0.690144
Zfp935	102	6.35452	1.00961
Gml/Hemt1	103	6.79879	-0.601306
Hbb-b2	104	7.13691	0.89243
Rtn1	105	5.8276	-0.659321
Ms4a1	106	8.43563	1.10118
Gmds	107	5.00058	0.972228
Mir22hg	108	10.897	0.780205
Hypk	109	6.33399	0.883191
Ciart	110	6.76704	0.69156
Tmem115	111	8.18734	-0.646314
LOC100505087/Gnl2	112	8.6383	0.910836
Erbb2ip	113	6.90815	0.876935
2010002M12Rik	114	6.77879	0.863755
Batf2	115	7.49299	-0.679863
Pygl	116	8.30719	0.758056
Tat	117	11.9364	-0.662521
Cd24a	118	3.98263	0.99605
Aqp7	119	6.18287	0.956463
Cpt1a	120	8.95006	0.90373
Rp2h	121	10.0009	0.942506
Hspa1a	122	8.0056	-0.95739
Gimap8	123	10.1858	0.899552
Fbxo11	124	8.77295	1.00452
Ache	125	6.77862	-0.655784
Hnf4g	126	7.39498	1.05363
Serinc5	127	5.51052	0.841606
Idi1	128	7.2343	0.874784
Gm20309/Raph1	129	5.28991	0.913045
Ddx3y	130	12.1022	0.941662
9130221J18Rik	131	7.90298	0.833762
Prkar2b	132	12.7484	0.820811
Saa1	133	6.12541	-0.49747
Arhgef3	134	6.4295	0.787152
Defa-rs12	135	8.96567	0.951613
Pgls	136	11.3959	-0.626136
Sprr1a	137	5.20587	-0.676447
Mfsd6	138	11.0267	0.801079
C030013C21Rik	139	6.58402	-0.656291
Pnrc2	140	8.18603	0.948093
Rhpn2	141	7.88602	0.829709
Lgalsl	142	9.68983	0.995386
Pnisr	143	10.1983	0.82437
Cldn8	144	9.1166	-0.583416
Faim3	145	11.9799	0.998444
Rgs13	146	8.24544	0.953407
Zdhhc20	147	8.16024	0.877325
B3gnt7	148	9.00503	-0.686562
9230110K08Rik	149	6.51656	-0.617976
Gtpbp4	150	10.2869	0.859937
Zeb2	151	6.68294	0.773633
Prss27	152	7.45502	-0.650587
Fnip1	153	7.39898	0.756417
Mrpl14	154	7.15949	-0.59775
Klhl24	155	9.40862	0.81324
Zfp62	156	10.184	0.897944
Glipr2	157	7.49389	-0.625807
Dek	158	9.74825	0.878143
Hnrnpdl	159	6.49697	0.757942
Nckap5	160	7.3464	0.76346
Tprn	161	8.6892	-0.614954
Zfy2	162	9.11194	-0.607772
Mal2	163	7.67627	0.901698
C130098B18Rik	164	10.9821	0.836617
Atp2b1	165	11.4021	0.642316
Tmlhe	166	8.41715	0.906424
A130071D04Rik	167	10.3096	0.803853
Apoc2	168	8.39325	-0.618914
2310035P21Rik	169	4.02112	0.755783
Pde5a	170	8.86819	0.881881
A430081F14Rik	171	10.8151	0.776865
B3gnt3	172	5.65229	-0.620854
Glycam1	173	8.50317	0.974171
Zfp229	174	9.9628	0.850331
Hnmt	175	9.75678	0.754857
6820431F20Rik/2610005L07Rik	176	9.80282	0.791128
Zzz3	177	9.41447	0.901373
Nfil3	178	6.91441	-0.648932
Paics	179	6.8406	0.834785
Fbxl15	180	6.56087	-0.590621
Hmgcs1	181	10.8326	0.642936
Slc13a1	182	11.3383	0.822028
Fabp4	183	9.81174	0.753425
Ighv14-2	184	8.72498	0.921131
2610021A01Rik	185	6.76357	0.850185
Gm14474/Gm14484/Gm14501 /1700012L04Rik	186	8.89525	-0.600529
Cd99	187	8.08602	-0.588765
Fgf15	188	9.24553	-0.686551
Palm2/Akap2	189	6.47492	0.726257
Ppp1r14d	190	4.31462	-0.601766
Tppp3	191	5.52137	-0.601296
Srpx	192	6.31942	-0.606927
Hnrnph2	193	10.4225	0.862194
Pitx1	194	7.8201	-0.592957
Twf1	195	4.97762	-0.602136
Enpp5	196	8.2781	0.68024
A030007N12Rik	197	4.71714	0.840639
Cma1	198	2.77323	-0.597788
Aspn	199	8.85155	0.833881
Pam	200	8.28874	-0.583746
Hmgn5	201	9.76109	0.737319
Cirbp	202	8.03127	0.58223
Klhl2	203	7.80354	0.813082
Ect2	204	8.5656	0.959338
Gm19579/Hnrnpf	205	11.5398	0.95223
Cyp3a13	206	9.89915	0.961519
Esf1	207	7.76142	0.777978
Qser1	208	6.84258	0.842175
Amy1	209	6.85849	0.737645
Bach2	210	7.54006	0.73755
Prp2	211	7.20502	-0.593815
Igkv6-20	212	4.46025	-0.446681
Ms4a6c	213	8.29913	0.739763
Slc5a1	214	12.2886	0.742957
Hnrnpa2b1	215	10.986	0.79808
Hoxc8	216	8.30431	0.705387
Cetn3	217	9.80481	0.74736
Etohi1/Gm14288	218	7.23875	0.848964
Nlk	219	8.14167	0.761698
Fubp3	220	8.65613	0.753089
Commd3	221	9.09162	0.818332
Orm1	222	8.41898	0.66571
Nudt14	223	3.06471	-0.576474
Hnrnpr	224	8.96722	0.802241
1110059G02Rik	225	6.01514	0.709315
Sssca1	226	7.89694	-0.588799
Shcbp1	227	8.16639	0.714288
Gemin7	228	8.07757	-0.586756
Prss32	229	10.1661	-0.573509
Duoxa2	230	4.83672	-0.603119
Matn2	231	7.37094	0.767614
Bcas2	232	5.95659	0.754756
Cyp2e1	233	11.1962	0.624883
A330001L22Rik	234	6.37657	-0.596282
Zfp51	235	6.88715	0.88494
AI662270	236	8.07028	0.786953
Dse	237	5.92542	0.760959
Gm6289/Clca6	238	3.92285	0.749147
Cd163	239	6.26404	0.569217
Gzmb	240	8.94893	-0.704406
Isyna1	241	6.19412	-0.586228
Yy2/Mbtps2	242	5.98304	0.844409
B930098A02Rik/Chic2	243	5.73438	0.674775
Ces2b	244	10.7436	0.741436
Spen	245	11.7262	-0.572669
D1Ertd564e	246	3.66389	0.650543
2310047D07Rik	247	6.2401	-0.578289
Rap1gap	248	9.53307	-0.584501
Icam4	249	5.82258	-0.577873
1810026B05Rik	250	9.24524	0.816858
Fut2	251	4.50356	-0.564961
Hsd17b4	252	10.8243	0.796515
F3	253	8.25758	0.738057
C730026J16/Zbtb38	254	7.16654	0.750532
Chac2	255	9.02026	0.778623
Zfp141	256	5.73122	0.766518
Wdsub1	257	8.55491	-0.573752
Tubb2a-ps2/Tubb2b	258	3.3585	-0.570078
Cd36	259	9.36593	0.672287
2900057H02Rik/Tmem143	260	5.69619	-0.5666
Fam57a	261	6.65567	-0.574714
Cartpt	262	5.06267	-0.586177
H2-Ob	263	6.6219	0.729214
Cma2/Mcpt9	264	8.54144	-0.55071
LOC100048884/Mup10/Mup2/Mup1	265	7.35584	-0.679401
Ube2e1	266	10.4183	0.764638
Clec2d	267	6.78685	-0.544889
Rnft1	268	7.63922	0.741431
Rdx	269	7.90229	0.73462
Kdelr3	270	5.65066	-0.565829
Lamp3/Ppid	271	8.90243	0.814568
Zfp958	272	6.62041	0.745969
Elof1	273	8.96818	-0.575369
Bmp2	274	9.49684	0.623564
Dbt	275	7.82048	0.697153
Gem	276	7.60629	0.760919
LOC552906	277	6.64405	0.769548
Aldh6a1	278	9.38871	0.75395
Tmem47	279	7.27824	0.645699
Lrp4	280	7.85756	-0.561388
Hlf	281	7.16896	0.502249
Pgap1	282	4.51063	0.797641
Ets1	283	8.38976	0.706386
Kif5b	284	8.91742	0.775219
Pcmtd2	285	8.767	0.741611
A530030E21Rik	286	5.82451	0.72815
Bank1	287	8.58217	0.736166
Per3	288	6.36231	0.524955
Asb13	289	7.7301	0.745844
Nr0b2	290	6.39553	-0.570208
Cwf19l2	291	7.07882	0.729526
Pcsk1n	292	7.38402	-0.565036
Obscn	293	7.6106	-0.565247
Srek1	294	7.13847	0.682903
A130010C12Rik	295	10.5045	-0.601197
Nr1d2	296	8.89025	0.57608
Lama1	297	4.79836	-0.593487
Tyms-ps	298	8.13081	-0.569684
Arhgap5	299	8.75257	0.789544
Itgb8	300	5.28024	0.656289
B130052P14Rik	301	3.17449	0.557375
Hmgb2	302	8.94152	0.713457
Gm12372/Taf9	303	10.7031	0.723764
Mfap4	304	5.82728	-0.56888
4633401B06Rik	305	7.89907	0.694049
Btla	306	8.16969	0.666655
Zbtb45	307	8.82959	-0.568252
Barx2	308	5.73819	-0.567641
Usp33	309	9.0872	0.744236
Tgif1	310	11.8332	-0.56564
Zc3h12a	311	4.50997	-0.584387
Mapk13	312	9.44553	-0.556991
Zfp455	313	3.85947	0.670081
8430436C05Rik	314	5.17569	0.565774
Ccne2	315	7.53612	0.791077
Cdh1	316	12.1647	0.753669
Gip	317	7.91993	0.609162
Tmem102	318	7.75601	-0.549135
Gm6377	319	3.93319	0.704112
Fabp1	320	12.7918	0.707391
Exoc3l4	321	10.0482	-0.558444
AY512938	322	4.85176	0.653181
4632427E13Rik	323	7.6339	0.650168
Npr3	324	6.79326	0.584648
Msmo1	325	7.85766	0.545669
Plin3	326	10.4256	-0.562156
Csgalnact2	327	7.63425	0.698494
Map10	328	5.53908	0.749738
B3galnt1	329	6.81816	0.635852
Creb3l2	330	7.6903	-0.551562
Psmc6	331	8.90072	0.697444
Kbtbd7	332	7.51377	0.730095
4732423E21Rik	333	4.76164	0.601437
Il2rg	334	9.06726	0.691826
LOC100504348	335	8.17155	0.677386
LOC100504289/A430108E01Rik	336	10.4841	0.623451
Rgs19	337	6.895	0.680836
Mt2	338	11.3348	0.473658
Cyp2a5/Cyp2a4	339	6.24123	-0.519833
Ago2	340	7.59029	0.593427
Itih5	341	8.70183	0.592454
Sucnr1	342	5.09711	0.568477
Saa2	343	7.97105	-0.383934
Smc4	344	9.11684	0.648583
Ceacam10	345	6.96741	-0.553441
Zfp524	346	7.42167	-0.545468
Fgfbp3	347	4.62749	0.592121
S100g	348	9.20642	0.511799
Fkbp3	349	9.24093	0.699538
Gm646 0/4933402N22Rik /Gm5861 /Speer1-ps1	350	4.81286	0.668328
2010315B03Rik	351	8.89928	0.729122
2700089E24Rik	352	6.30901	0.641827
Gpr34	353	5.79173	0.696514
Tubb2b	354	6.67315	0.661966
1810022K09Rik	355	8.95629	0.652122
Cenpc1	356	7.89935	0.701545
Acads	357	8.86484	-0.537525
Golga4	358	8.69928	0.638339
Cxcl13	359	9.50032	0.671944
Hsd3b2	360	5.97706	0.486851
Cdx2	361	6.49959	-0.552252
Mcm4	362	9.24181	0.684673
Gm6793/Gm11847/Hnrnpa3	363	11.858	0.692495
Isg20l2	364	8.52458	0.712179
Tmed10	365	9.99958	0.7145
Lysmd3	366	10.1045	0.703171
D830012I24Rik	367	9.40554	0.632981
Dpy19l4	368	8.41807	0.725495
Nedd9	369	7.93377	0.612856
Ces1d	370	8.43423	0.601115
Snhg6	371	8.72813	0.6542
Nt5dc2	372	4.87625	-0.54739
Ifrd1	373	9.59558	0.628453
Timp1	374	7.70074	-0.536965
Hdac2	375	7.50643	0.668578
Cipc	376	8.50709	0.550061
LOC73899	377	7.71054	-0.548101
Ccpg1	378	8.43707	0.706894
Fnip2	379	7.16328	0.605814
Sco2	380	8.24993	-0.532251
Alg6	381	7.14822	0.683195
Zbp1	382	9.18567	-0.555572
Impad1	383	9.59351	0.605316
Ccr10	384	11.3338	-0.551754
Malat1	385	7.26339	0.619337
Hsd17b1	386	5.52629	-0.548279
Ang2	387	7.14277	-0.548846
Bex1	388	11.1039	0.656498
Nop58	389	8.38883	0.608587
9430034N14Rik	390	4.85945	0.636361
Timp4	391	7.90506	0.575561
9030425P06Rik	392	8.16349	0.68217
Etnk1	393	7.7408	0.668068
Dock7	394	7.78317	0.655682
Foxi1	395	4.94878	-0.544721
Arf6	396	10.2849	0.658943
AI987944	397	7.76931	0.663116
Ndel1	398	8.30093	0.624259
Car3	399	9.32232	0.568593
Zfp326	400	8.59544	0.731312
Serinc3	401	10.0786	0.680588
4930550C17Rik	402	4.46614	-0.545909
2010109K09Rik	403	6.05226	0.554787
E430024C06Rik /A130040M12Rik /1200015M12Rik	404	9.97423	0.607109
Akirin1	405	9.77322	0.695183
Trim12c	406	8.32835	0.662157
Prpf38b	407	7.69758	0.638421
Zfp946	408	8.90404	0.562581
LOC100504952/Bpnt1	409	10.238	0.713445
Tns1	410	8.99781	0.540014
Rbm25	411	7.15074	0.631683
Dbr1	412	8.16814	0.629957
Cpsf6	413	7.09569	0.657503
E130112N10Rik/Vamp1	414	9.04472	-0.542939
Dnase2a	415	6.72987	0.690575
1810065E05Rik	416	6.49142	-0.495267
2610005L07Rik	417	9.32073	0.585818
Lep	418	7.224	0.467156
Gna15	419	4.32696	-0.540561
Cdk2ap2	420	5.51654	-0.539838
Trappc6b	421	10.025	0.666254
Zfp955b/Zfp955a	422	9.69615	-0.525871
Gm8369	423	5.53133	0.63591
Gsto1	424	12.0961	0.719043
Atxn1	425	6.73752	0.615252
Atf3	426	5.37125	-0.576341
B230117O15Rik	427	3.79215	0.622004
Lsm5	428	9.50808	0.706472
Upp1	429	9.51903	-0.584486
Actn4	430	8.28969	-0.533324
Dnase1	431	7.14588	-0.492655
Fxn	432	5.17877	-0.528558
Clec3b	433	8.63184	-0.532211
Gm5617	434	10.8533	-0.516254
Chad	435	3.50779	-0.536502
Cenpl	436	7.03156	0.614163
Zbtb18	437	9.65709	0.640309
Tnfrsf13c	438	7.44533	0.650976
Chtf8	439	7.11227	-0.536788
Ticam1	440	8.48514	-0.527781
Slc22a22	441	4.08661	-0.522162
Podxl2	442	7.22137	-0.500493
Osbpl8	443	6.97162	0.651495
Nsmaf	444	7.03483	0.627546
Gm11847/Hnrnpa3	445	11.2805	0.651469
Il33	446	7.90104	0.604348
Slc25a38	447	4.62542	-0.53252
A530053G22Rik	448	4.87984	0.47767
4930406D14Rik	449	5.44476	-0.5361
Alb	450	7.91804	0.159043
Upk3b	451	6.37237	-0.0605767
B630005N14Rik	452	7.59382	0.637079
Cmtm6	453	9.44143	0.696424
AI428301	454	6.48182	0.632157
LOC106740	455	4.46836	0.538842
Slc6a14	456	9.51903	-0.162463
Mtmr6	457	9.28138	0.673802
5530402H23Rik	458	6.70264	0.678367
2310067E19Rik	459	5.96181	0.603636
Ocel1	460	6.71224	-0.519483
Cnr2	461	5.61213	0.614926
Hspa1b	462	4.47176	-0.248309
Blvrb	463	8.4587	-0.516141
H2-DMb2	464	9.03667	0.598011
Sh3bgrl	465	10.9179	0.694704
Tlr3	466	8.46252	0.675374
Ttc14	467	6.82063	0.616359
Fam46b	468	8.46255	-0.506294
Gja1	469	8.53485	0.632407
Idh1	470	11.4086	0.620117
Gltscr1	471	8.12421	0.616514
Smc5	472	7.1818	0.600767
Prkx	473	7.78738	-0.529315
Ankrd49	474	7.55909	0.630129
Oit1	475	5.3194	-0.531841
Rpl22l1	476	12.0276	0.645007
Tm4sf4	477	10.6145	0.538927
Inpp5f	478	5.88326	0.595568
Zbtb16	479	6.43372	0.460627
Ubd	480	6.01316	-0.413305
LOC100505009/IghmAC38.205.12	481	5.91461	0.647967
Agmo	482	9.83591	0.688372
Tmem30a	483	8.88226	0.605431
Nbeal1	484	8.11407	0.599137
Gm7420	485	4.96418	0.570654
Ap1s3	486	8.50002	0.621116
Thoc2	487	8.06887	0.571295
Zc3h6	488	4.82825	0.489191
Acaa1b	491	9.82808	0.528646
Thrsp	492	8.86242	0.491164
Agl	493	6.71249	0.573739
Diap2	494	7.40136	0.564003
4122401K19Rik	495	5.89575	0.512119
Lonrf1	496	7.33772	0.464417
Hipk3	500	8.98902	0.665928
Ppargc1a	501	7.94896	0.429248
Taf1d	503	6.58448	0.581782
9130024F11Rik	505	6.38484	0.558575
Zfp53	506	7.15843	0.656089
A930004J17Rik	507	5.45487	0.602723
Rbm39	511	8.09972	0.606309
Fam213a	513	6.45105	0.597035
2510017J16Rik	514	5.39123	0.575454
Tns4	515	9.25147	0.391095
Scoc	517	7.89965	0.635587
LOC100503721/H3f3a	519	13.0369	0.689345
2210418O10Rik/Gm14393	520	5.04687	0.62588
Tbk1	523	9.03523	0.601045
Gpr174	524	5.03393	0.56412
Gm5485	526	9.83195	0.419123
Rasef	528	7.58346	0.683742
Mreg	530	8.86496	0.699029
Pnn	531	8.40417	0.579239
Ubtd2	533	6.71874	0.448729
Oxct1	534	10.4518	0.605618
Ms4a4c	535	6.07249	0.556355
Ranbp2	536	7.48957	0.593898
Phf20l1	537	7.76611	0.578078
Neat1	538	11.5693	0.500567
Pitrm1	539	7.26511	0.642511
Arid4a	540	6.00748	0.62809
Ifi205/Ifi211	543	7.90143	0.606897
D7Ertd715e	544	4.60445	0.617943
Eif2a	547	6.3921	0.587686
Leap2	549	7.79545	0.526292
Casp8ap2	550	8.95863	0.624598
Egr3	552	6.63026	0.562435
4732440D04Rik	553	3.66178	0.529951
Homez	554	4.70971	0.584303
9130007G19Rik	555	6.71393	0.506214
Arxes1	557	6.62271	0.474776
Pou2af1	558	9.27976	0.551427
Xrn1	559	7.08804	0.5439
Cmpk2	560	8.89046	0.588428
Efemp1	562	9.28592	0.538427
Gm7111	565	4.22423	0.586464
Sf3b1	567	9.89389	0.60867
Gca	568	7.15866	0.612476
Adrb2	569	4.67797	0.606048
Cr2	575	7.06018	0.566593
Cd2ap	576	9.87138	0.610598
D330022H12Rik	577	6.08195	0.516004
Ncl	578	8.61868	0.539747
Klhl29	579	5.17796	0.438553
Colec12	580	7.27622	0.522328
2610203C20Rik	581	6.29158	0.425079
Hivep1	584	7.63781	0.649359
Mex3b	585	6.60913	0.652546
Kdm1b	589	8.50952	0.658056
Pank3	590	9.90045	0.544147
Ftx	594	6.07463	0.53753
Gpr155	600	7.20801	0.504184
Ccdc59	601	6.5451	0.57783
Kctd12	602	9.72733	0.59422
Zfp869	603	7.2707	0.567029
Foxn2	604	6.72535	0.604012
D030041H20Rik	605	6.4397	0.482917
Steap4	607	7.82492	0.482599
1700049G17Rik	608	4.87038	0.470789
Heph	609	11.2409	0.578522
Ddx5	610	9.9582	0.57114
Ccnj	611	5.15601	0.636469
Arl6ip6	612	7.30461	0.631951
Evi5	614	8.27457	0.521879
Chpt1	615	9.53255	0.513205
Gm10452/Brwd3	618	7.56486	0.632042
Rwdd3	619	5.21422	0.497325
Gpm6a	620	5.30709	0.499298
Lgals12	622	6.69977	0.50544
Mgam	624	12.5378	0.478037
Rbbp6	625	6.53663	0.551119
Sp3	626	9.12976	0.664477
LOC100045866/Tceb1	627	8.92238	0.586721
Mettl9	628	10.6132	0.581448
2810474O19Rik	631	7.5477	0.533586
Gbp3	632	8.09493	0.500819
Uap1	633	9.66231	0.588442
Ms4a6b	636	7.81507	0.544104
Lpin2	638	8.19903	0.455676
Kdf1	640	8.64387	0.584817
Gm14434/Gm14430	641	6.64325	0.580368
Sesn1	642	9.06972	0.581688
Fam214a	643	7.02708	0.493446
Adipoq	647	11.6681	0.472747
Cyp2j6	650	9.46902	0.518326
Rpgr	651	6.41613	0.593542
Gm3150/Gng5	652	12.2185	0.589468
Esm1	653	6.42402	0.507453
Acap2	654	7.90322	0.571255
Cd300lf	655	6.11286	0.462746
Gm10052/Gm5643/Hnrnpa1	657	10.3975	0.495132
Cd1d1	658	8.34427	0.472066
Zfp800	660	6.17402	0.59591
Fam204a	661	5.69472	0.49736
Nptn	664	11.6851	0.612661
2210409E12Rik/Coil	665	3.60096	0.514613
Abi1	666	8.38065	0.577565
Rgcc	667	7.86392	0.526499
Tmem236	668	8.96778	0.577231
0610010F05Rik	670	7.21357	0.513442
Pink1	672	7.26343	0.492629
Ebf1	673	5.73644	0.529389
Yars2	675	7.13727	0.533211
Matr3	676	9.04884	0.55842
Cftr	677	7.30998	0.525869
Morc3	680	7.1914	0.584579
Plek	682	7.35891	0.501824
Cfap36	684	7.93927	0.475956
6820431F20Rik	685	10.9535	0.50829
Chd2	690	6.8044	0.485202
Zfp760	692	7.48082	0.555902
Ctla2b/Ctla2a	693	7.56171	0.491147
Gm4432	694	6.10554	0.489584
Dhtkd1	695	4.91946	0.484681
1700016C15Rik	696	5.71261	0.434933
Gimap9	697	6.66086	0.514482
Fli1	698	7.36577	0.545619
H2afz	699	11.7852	0.630739
Cct2	700	11.245	0.569058
Ttc30b	702	7.44231	0.56563
Ddx26b	704	6.81507	0.460658
D1Ertd75e	705	6.5847	0.458877
Lyrm5	706	7.25052	0.461828
Atxn3	707	6.66231	0.576416
Sesn3	709	8.24272	0.475287
Ddx6	710	6.78163	0.474425
Srsf5	711	12.1331	0.394873
Sec24a	712	7.80574	0.562203
Cobll1	713	7.77237	0.56911
Lct	714	5.32842	0.488541
Tnks2	716	8.43979	0.55354
Rab30	717	8.81909	0.51731
Fra10ac1	718	6.77398	0.467093
Yipf4	720	8.54532	0.568519
Scd1	723	11.8522	0.515561
Ptbp3	724	9.21194	0.563061
Rev1	725	7.12889	0.465788
Lrrc19	726	9.96003	0.527588
Sowahc	727	9.43851	0.54624
D930050J11	728	5.72947	0.454083
Snord47/Gas5	729	8.09743	0.512001
Nudcd2	730	8.39965	0.547093
C330006D17Rik	731	7.17844	0.482913
Inmt	733	7.20709	0.36699
Serpinb1a	734	11.5696	0.584917
Echdc1	737	9.03458	0.531866
C1qb	738	9.30423	0.584068
Trnt1	740	8.812	0.592731
Sept7	741	8.65656	0.518459
E330018D03Rik	742	6.10675	0.534617
Tra2a	747	7.07607	0.577737
Sirt1	751	8.29436	0.595951
Spopl	754	6.51597	0.516917
Hectd1	755	9.43191	0.473721
Pdk4	756	8.546	0.493031
Dsp	758	11.041	0.533598
Herc3	760	5.5903	0.512593
B3galt2	761	3.53908	0.503881
Acsl4	762	6.46747	0.569642
LOC552901	764	5.75165	0.459023
Mettl7a1	765	7.87516	0.432266
Aadac	767	7.53135	0.451656
Myb	768	9.19218	0.534033
Hsp90b1	769	11.8696	0.554358
Sgk1	770	10.6389	0.546478
Prkaa2	773	7.81723	0.434099
Atg10	776	5.44795	0.502156
Ivns1abp	778	10.2625	0.555911
Fcer2a	779	6.18796	0.474681
C78516	780	4.98408	0.49791
Prdx4	784	6.89275	0.478679
Zfp871	786	9.19548	0.491367
Ggnbp2	787	7.38541	0.512313
Per1	788	7.11361	0.364421
3110005L24Rik	789	4.45595	0.484452
Rb1cc1	790	6.04643	0.531416
Tnfrsf11b	792	5.86403	0.596742
Zfp317	793	5.12851	0.574744
2610018G03Rik	796	6.19542	0.490129
Rrm2b	797	5.37215	0.511768
Hnrnph3	799	8.77004	0.465833
Gdf10	801	7.18703	0.395986
Psmb4	804	11.7226	0.575423
Zfp160	805	6.27621	0.494627
Rbbp9	806	7.50194	0.510022
Zfp503	807	8.08889	0.402715
Csnk1g3	808	9.74604	0.522924
LOC100039111	809	6.98226	0.4366
Ms4a4d	810	8.30885	0.488092
Insig1	811	8.64033	0.369369
Aifm1	812	10.5389	0.487705
Lpin1	813	7.57922	0.409792
Fam117a	815	8.42154	0.543685
Fam96a	816	10.9416	0.581012
Gm2710/Hmgb1-ps7/Hmgb1	818	10.7551	0.500348
Mtm1	819	10.5168	0.496565
