# Supplementary material for: The distinct effects of orally administered Lactobacillus rhamnosus GG and Lactococcus lactis subsp. lactis C59 on gene expression in the murine small intestine
Source: PLoS One. 2017 Dec 8;12(12):e0188985. doi: 10.1371/journal.pone.0188985 (PMC5722381; doi:10.1371/journal.pone.0188985)
Supplement: S9 Table — (XLSX) [file pone.0188985.s010.xlsx]

## Sheet: S9 Table
S9 Table. DEGs of terminal ileum of GG-10^8 group (FDR<0.05)
Gene symbol	rank product	expression	fold ratio
Slc2a2	1	7.9245	2.15284
Ywhaz	2	9.51875	2.15902
Akr1c14	3	10.4441	1.74024
Hmgb1l/Hmgb1-ps7/4932431P20Rik/Hmgb1	4	8.45924	2.13833
Cml5	5	9.02438	1.41576
Mettl7a2/Higd1c/Mettl7a1	6	9.00575	1.77147
Gas2l3	7	8.02398	1.46597
Retnlb	8	4.56591	-1.41085
Bhmt	9	5.44008	-1.1526
Abcb1a	10	12.2521	1.26224
Sowaha	11	8.19241	1.78363
Gsdmc2	12	6.83109	-1.02206
9130016M20Rik	13	9.07297	1.80016
Cyp4a31/Cyp4a10	14	9.23476	1.70194
Mup19 /Gm2083 /Mup8 /Mup7 /Mup15 /Mup13 /Mup12 /Mup10 /Mup2 /Mup1	15	9.12699	-1.69769
LOC100505062	16	8.75284	1.26331
Sprr2a2/Sprr2a3/Sprr2a1	17	10.3002	-1.03058
Mndal/Ifi205/Ifi204/Ifi211	18	7.37414	1.65572
Abhd3	19	10.9606	1.62035
Arl14	20	6.61905	1.12342
Plet1	21	6.17833	-0.969573
Dbp	22	10.2944	1.01682
2010109I03Rik	23	6.79882	-0.926632
Cldn8	24	6.19863	-0.857635
LOC100504949/Gm8203/H2afz	25	10.5686	1.52608
Gml/Hemt1	26	5.42255	-0.849836
Car1	27	6.84891	-1.66201
Lrif1	28	7.9864	1.51248
Hist1h2ao/Hist1h2ap	29	12.8045	1.22987
Sfn	30	8.2128	-0.843755
Plscr1	31	9.85675	1.29077
Hsph1	32	8.34524	-1.09432
Slc5a12	33	7.66687	1.13829
Lrrc58	34	10.0098	1.23394
Abi3bp	35	8.21557	1.32609
Upk3b	36	5.13301	-0.888766
Sos2	37	9.18527	1.36954
Slc10a2	38	10.2234	1.26751
Saa1	39	10.9848	-0.836314
Nudt12	40	7.17294	1.19614
Zfp960/Zfp97	41	7.99064	1.24018
Tppp3	42	8.25985	-0.782551
C430003N24Rik	43	7.33326	1.08625
Dmxl1	44	6.85119	1.31326
Cat	45	11.7857	1.35498
Aqp7	46	6.89368	1.07746
Crim1	47	7.88534	1.07857
Slc33a1	48	9.44539	1.33539
Plscr2	49	4.92543	1.01577
Ccl8	50	8.57453	-0.777587
Sptssb	51	4.87511	-0.732569
Tmem123	52	9.3462	1.1855
Rai2	53	5.39477	1.29634
Hbb-b2	54	6.20979	0.904035
Defa-rs12	55	11.1317	1.13133
Siah1b/Siah1a	56	6.99409	1.04414
Fcho2	57	8.42518	1.10578
Igkv15-103	58	10.3255	0.996033
Prkaa1	59	8.22259	1.18354
G6pc	60	6.73047	-0.833598
Ppip5k2	61	9.57578	1.11658
Sgpp1	62	8.70571	1.17215
Nxt2	63	8.53712	1.13988
Arxes2	64	7.84461	1.05262
Ciart	65	6.86911	0.739798
A130040M12Rik	66	7.77599	1.00092
Hnf4g	67	10.0037	1.17198
Zfp738/Zfp65	68	7.31685	1.14366
9230110K08Rik	69	3.43375	-0.686693
Dnajb14	70	6.50155	0.993113
Stxbp3a	71	8.12069	1.13219
Cd177	72	8.28832	-0.747226
Cpt1a	73	9.85203	0.950597
Nckap5	74	6.95659	0.871608
Glrx3	75	6.68507	1.05107
Galr2	76	5.32182	-0.766386
Gzmb	77	9.10018	-0.716568
Rad21	78	9.69143	1.07269
Tat	79	6.54828	-0.710522
Ppp1cb	80	9.53554	1.12501
Prss27	81	7.0175	-0.714722
9130221J18Rik	82	12.1279	0.862899
Batf2	83	8.45197	-0.681318
Ttc38	84	6.62925	-0.636911
Gm4432	85	6.46356	0.873836
Gm7072	86	6.90284	0.973428
Wsb1	87	9.73533	0.983405
P2ry10	88	7.22801	1.05674
Cnbp	89	10.9441	1.05294
Leap2	90	8.1111	0.861054
Zfp119b	91	5.25912	0.945995
2010002M12Rik	92	10.0276	0.847789
Chuk	93	9.49226	0.979911
Rgs13	94	6.05368	1.05677
Saa3	95	7.35878	-0.666679
Fam46b	96	4.31513	-0.676993
Xrn1	97	7.36272	0.842058
Abcc2	98	7.84581	0.746247
6030422H21Rik	99	4.61799	-0.677111
Bach2	100	7.69503	0.854779
LOC433053/Iglc1/Iglv1	101	11.2669	0.728131
Zbp1	102	8.04084	-0.679556
Cirbp	103	8.09147	0.650069
A130010C12Rik	104	6.32115	-0.657276
Zcchc10	105	6.76216	1.02824
Mt2	106	11.5792	0.67037
Rtn1	107	7.5172	-0.626242
Ofd1	108	6.31428	0.840114
Itgb4	109	9.0146	-0.522772
Slc25a16	110	8.3665	0.838323
Gm20309/Raph1	111	10.1617	0.897093
Gmds	112	10.765	0.92667
Gip	113	7.8415	0.849405
Serinc5	114	7.60011	0.800842
BB144871	115	8.93852	0.895043
LOC100048884/Mup10/Mup3/Mup2/Mup1	116	5.33713	-0.846825
Mal2	117	10.4159	0.929312
B3gnt7	118	6.94916	-0.71163
Igfbp6	119	7.33154	-0.631885
Igkv6-14/Igkv6-23/Igkv6-25/Igk-V28/Igkc	120	8.25457	0.812982
Atp2b1	121	9.96921	0.643449
Fos	122	9.82181	-0.688848
2310067E19Rik	123	6.14235	0.779261
Fga	124	3.6365	-0.970973
Zdhhc20	125	7.28677	0.851014
Hsd17b4	126	10.8917	0.877094
Igk-V21	127	8.6357	-0.3794
LOC100048884/Mup10/Mup2/Mup1	128	7.30477	-0.739347
Mex3b	129	6.80951	0.842597
Zfp935	130	5.37119	0.868636
Ighv1-72	131	7.33115	0.859623
Saa2	132	7.58777	-0.519945
Serpina1a	133	6.27578	0.661895
Ms4a1	134	8.3867	0.955344
Nos2	135	7.08328	-0.669146
Cd24a	136	11.334	0.925105
Lama1	137	4.83316	-0.638332
Cyp3a13	138	9.94103	0.99771
Hspb1	139	9.74399	-0.650762
Cyp2j6	140	9.64239	0.703745
Sectm1a	141	6.01604	-0.621934
S100a9	142	6.1837	0.759342
Rp2h	143	8.62672	0.86739
B3gnt3	144	7.6988	-0.610271
Adam6b	145	4.64831	-0.598992
Lrrc31	146	4.96483	0.70986
Zfp62	147	6.87691	0.868466
Ctla2a	148	7.69468	0.855968
Ces2b	149	10.7431	0.780728
Slc5a1	150	12.3028	0.755164
Ccne2	151	7.62797	0.894739
Nt5dc2	152	5.24998	-0.618404
Nfil3	153	6.19507	-0.688006
Mettl14	154	5.20691	0.830647
Fabp1	155	12.8875	0.869272
Caap1	156	8.00682	0.934597
Hspa1a	157	7.88049	-0.993201
Ankrd37	158	6.51283	-0.677757
Btg1	159	9.92235	0.830106
Tmlhe	160	7.10481	0.874641
Mfsd6	161	8.35526	0.741439
Ssb	162	8.36122	0.798441
Ppp1r14d	163	10.0474	-0.606115
A430081F14Rik	164	5.95946	0.746668
Idi1	165	10.0549	0.808848
Fbxo11	166	9.10991	0.916724
9130024F11Rik	167	6.51753	0.678855
Srpx	168	6.64684	-0.60938
Syndig1	169	7.0424	-0.602484
E430024C06Rik/A130040M12Rik/3930401B19Rik	170	9.47273	0.780834
Banp	171	6.55975	-0.648444
Lgalsl	172	9.731	0.945026
Ddx3y	173	8.8354	0.828551
Enpp5	174	8.24336	0.655417
C130098B18Rik	175	5.7996	0.740494
Oit1	176	9.61937	-0.592011
Ago2	177	7.6716	0.674924
LOC100505087/Gnl2	178	7.5726	0.796008
Igkv6-20	179	9.1152	-0.363631
2610044O15Rik8	180	4.88037	0.804999
Ubd	181	8.95135	-0.545399
6820431F20Rik/2610005L07Rik	182	10.1039	0.731225
Arf6	183	10.3769	0.752165
Sprr2a2/Sprr2a1	184	6.89676	-0.610299
Hlf	185	7.17542	0.510209
4932439E07Rik	186	5.00861	-0.61254
Klhl24	187	7.10729	0.692645
Palm2/Akap2	188	6.4496	0.712299
Isyna1	189	8.96686	-0.570875
Ms4a6c	190	8.27694	0.706542
Gsto1	191	12.18	0.802729
Dek	192	10.7913	0.791109
Fubp3	193	8.6352	0.734317
Hhip	194	7.62383	0.684425
Slc13a1	195	11.2916	0.77755
Chac2	196	9.02123	0.781199
Atxn1	197	6.80099	0.689133
Gm4354	198	9.87959	0.695956
LOC100505009/IghmAC38.205.12	199	6.07419	0.768022
Pank3	200	10.0038	0.663646
Zzz3	201	8.17119	0.82319
B830007D08Rik	202	5.25085	-0.571199
Bmp2	203	9.49544	0.624352
S100g	204	9.1326	0.587043
Lysmd3	205	10.1471	0.744136
2810474O19Rik	206	7.69375	0.706088
Bcas2	207	5.93158	0.731203
Rnpc3	208	6.96354	0.810512
Gm6460/4933402N22Rik/Gm5861/Speer1-ps1	209	4.90436	0.747011
2610021A01Rik	210	6.70018	0.787778
Hnrnph2	211	10.3644	0.804745
Tm4sf4	212	10.5731	0.694227
F3	213	8.24541	0.727536
Pnrc2	214	8.74152	0.821174
C030013E06Rik	215	4.45883	-0.565228
Gm5485	216	9.90563	0.497162
A030007N12Rik	217	4.61468	0.75255
Tubb2b	218	6.69472	0.6926
Bmp4	219	9.01945	-0.574742
Alb	220	7.05872	-0.737826
Pde5a	221	10.2063	0.802768
Tprn	222	8.68877	-0.555024
D1Ertd75e	223	6.78719	0.663774
Hsd3b2	224	5.98273	0.506023
AI662270	225	8.03174	0.776302
Kif5b	226	8.90331	0.762155
Zeb2	227	6.23492	0.675606
Gt(ROSA)26Sor	228	9.0333	0.777674
Duoxa2	229	6.82753	-0.570288
Gtpbp4	230	8.21592	0.717324
AA467197	231	9.85655	-0.558997
Nat8	232	9.66147	0.503026
Nbeal1	233	8.19558	0.688939
Mndal	234	8.97008	0.744546
Fus	235	8.74823	0.636866
Zfp229	236	4.8956	0.740178
Arntl	237	6.3558	-0.574549
Depdc1a	238	6.26509	0.776684
Diap2	239	7.46081	0.623879
St5	240	8.25917	-0.572791
Glycam1	241	7.4065	0.811628
Cyp3a25	242	10.9734	0.63271
Gm6377	243	4.01122	0.724446
Bst1	244	7.7696	0.714851
Esf1	245	7.65741	0.670674
C1qtnf3	246	6.38805	0.774416
Pou2af1	247	9.39566	0.672264
Mst1r	248	7.3988	-0.574582
Rhpn2	249	9.6609	0.709722
Arhgap5	250	8.72068	0.757402
Pygl	251	8.11201	0.577303
Ido1	252	9.06968	-0.557696
Npas2	253	5.62801	-0.569011
Zfp51	254	6.83661	0.830658
Mir22hg	255	9.22298	0.579966
Commd3	256	9.03203	0.760292
Pcp4l1	257	7.18075	-0.53723
Nlk	258	8.057	0.673238
Ninl	259	3.6348	0.696676
Baiap2l1	260	9.5506	-0.551613
Rnft1	261	7.59751	0.699909
Akr1c19	262	8.5674	0.44692
4633401B06Rik	263	7.84506	0.628687
Hist1h4m/Hist1h4b/Hist1h4a/Hist1h4n/Hist1h4k/Hist1h4j/Hist1h4i/Hist1h4c/Hist1h4h	264	8.49481	-0.540511
Etohi1/Gm14288	265	7.13864	0.746461
Cartpt	266	5.69629	-0.546706
Gm14474/Gm14484/Gm14501/1700012L04Rik	267	4.89039	-0.547021
Cyp2d26	268	10.5101	0.62831
9430008C03Rik	269	6.22507	-0.549419
2610528A11Rik	270	7.95618	-0.544622
Isg20l2	271	8.50688	0.691697
Agmo	272	9.88568	0.744069
P4ha1	273	6.24356	-0.550583
Asb2	274	7.92204	-0.553493
Car13	275	7.49044	0.663326
Hnrnpr	276	8.8608	0.697091
Thoc2	277	8.10427	0.615171
Qser1	278	6.75409	0.756478
Gm19579/Hnrnpf	279	11.4608	0.877928
Fnip1	280	7.55668	0.625023
Gzma	281	10.3386	-0.531392
Cfh	282	6.18878	0.678654
Klhl2	283	7.69904	0.71204
Sec24a	284	7.89827	0.656604
Aadac	285	7.64716	0.643793
Impad1	286	9.58489	0.596947
C730026J16/Zbtb38	287	7.1058	0.691417
Cmpk2	288	8.92136	0.626015
Creld2	289	9.22882	-0.57116
5730412P04Rik	290	3.61419	-0.533115
Paics	291	9.52294	0.7081
Mgam	292	12.5952	0.533109
Erbb2ip	293	9.13274	0.665753
Faim3	294	8.98215	0.731591
Kdelr3	295	7.90479	-0.517948
Slc47a1	296	7.82206	0.542332
Hist1h3a/Hist2h3b/Hist1h3i/Hist1h3h/Hist1h3e/Hist1h3b/Hist1h3d/Hist1h3c/Hist1h3f/Hist1h3g/Hist2h3c2/Hist2h3c1	297	7.68444	-0.536655
Akirin1	298	9.76744	0.691784
Creb3l2	299	7.23139	-0.541456
Tns1	300	8.96831	0.525066
D030041H20Rik	301	6.52316	0.549736
Dpy19l4	302	8.40336	0.714026
Foxp3	303	3.6493	-0.544634
Upp1	304	11.9224	-0.522007
Ccpg1	305	8.41787	0.687326
D12Ertd123e	306	5.57642	-0.555068
2010315B03Rik	307	8.85736	0.688076
Gm15848	308	5.68512	-0.548078
AU040096	309	2.69096	-0.539469
Hmgb2	310	8.88251	0.657635
2700089E24Rik	311	6.27454	0.606793
Cyp2d10	312	3.28572	-0.564071
Ect2	313	8.44666	0.849652
Rab30	314	8.90156	0.609738
Sucnr1	315	5.01302	0.515659
Nr1d2	316	8.82949	0.514406
Idh1	317	11.4231	0.63638
Ern2	318	7.80157	-0.504139
LOC73899	319	6.13885	-0.531759
Gm6289/Clca6	320	3.8238	0.645764
Atf3	321	7.85156	-0.599906
Zfp141	322	5.61912	0.660976
Itih5	323	8.6486	0.567028
Etnk1	324	7.70056	0.632339
Mreg	325	8.91777	0.756886
Ighv14-2	326	8.32132	0.703515
Trappc6b	327	10.0097	0.650373
Glipr2	328	6.86948	-0.542927
Prkar2b	329	7.13342	0.626059
LOC552906	330	6.52288	0.656608
Prkaa2	331	7.87156	0.499902
Trim12c	332	8.2735	0.614792
Tmed10	333	9.95893	0.674476
Ddx6	334	6.88599	0.582088
Matn2	335	7.26208	0.663929
2010109K09Rik	336	5.97787	0.497618
Fam155a	337	4.47471	-0.52908
Gsdmc2/Gsdmc4	338	7.7862	-0.532517
Tmod4	339	5.63918	-0.551019
D1Ertd564e	340	3.54438	0.551661
Golga4	341	8.63812	0.573926
Gm12372/Taf9	342	10.6391	0.658657
Lrrc19	343	10.0233	0.590208
Spen	344	7.72121	-0.521157
Gpr155	345	7.23388	0.530457
Zfp958	346	6.5411	0.670146
1810026B05Rik	347	9.10183	0.678534
Acox2	348	8.56093	0.397032
Tlr3	349	8.4548	0.675749
Cmtm6	350	9.41747	0.671827
Ets1	351	8.31201	0.609622
Heph	352	11.2744	0.612818
A330001L22Rik	353	4.39713	-0.519075
Serpina1c	354	6.78311	-0.562589
2810043O03Rik	355	6.10921	-0.524585
Pcmtd2	356	8.65132	0.625524
Pam	357	4.59688	-0.490684
2210409E12Rik/Coil	358	3.65909	0.568005
Snai1	359	5.55925	-0.492605
Hmgcs1	360	10.6955	0.507689
Ang2	361	4.10049	-0.534255
Acaa1b	362	9.77815	0.65543
Csgalnact2	363	7.55786	0.624844
Kbtbd7	364	7.42533	0.642038
Ube2e1	365	10.3254	0.673082
Rap1gap	366	8.07257	-0.516742
Slc5a4a	367	6.52936	0.465016
C030013C21Rik	368	5.65894	-0.522784
4930535I16Rik	369	4.35702	-0.509657
Ighg/Ighg2b	370	9.61267	0.2387
Nr0b2	371	7.21194	-0.51646
Arrb1	372	8.49533	-0.530534
Kcnj8	373	8.06518	-0.521339
Spon2	374	6.50974	-0.522443
Twf1	375	9.31627	-0.527209
Slc6a19	376	11.377	0.548078
Gm7420	377	4.91183	0.519799
5930436O19Rik	378	5.56585	-0.519724
Cetn3	379	9.65819	0.60039
Kpna7	380	5.25246	0.43889
Fli1	381	7.45295	0.622054
Sf3b1	382	9.90415	0.616166
Dbt	383	7.71676	0.591909
Hbegf	384	6.51462	-0.534468
Hspa1b	385	8.91173	-0.498223
LOC100504952/Bpnt1	386	10.1937	0.669219
Cdh1	387	12.0786	0.664828
Gm16409/Rps6-ps2/Rps6-ps4/Rps6	388	10.3321	0.562622
Smpx	389	4.01299	-0.520525
Timp1	390	5.86769	-0.497321
Pmaip1	391	9.63377	0.535764
Per3	392	6.2629	0.420631
Ptbp3	393	9.25034	0.607661
Lcor	394	9.30431	0.627531
Akr1c13	395	10.6791	0.479715
Aspn	396	8.70484	0.691006
LOC100503721/H3f3a	397	13.0398	0.696701
Psmc6	398	8.80337	0.600087
Gltscr1	399	8.10438	0.598073
Dse	400	5.77467	0.62988
Gnai3	401	10.1463	0.637402
Hsd3b6/Hsd3b3/Hsd3b2	402	9.57844	0.451879
Zfy2	403	2.88372	-0.500516
Tns4	404	9.23526	0.372656
Wdsub1	405	7.4851	-0.504425
Mrpl14	406	9.24635	-0.471269
Cygb	407	8.20146	0.416634
Itgb8	408	5.2501	0.565141
Fam19a1	409	4.116	-0.511108
Pgap1	410	4.36784	0.658407
Ahsa2	411	7.83552	-0.549025
Cyp2e1	412	11.0112	0.484084
5830443J22Rik	413	5.79438	0.510671
Pgbd5	414	5.83377	-0.519931
Nop58	415	8.28105	0.499817
Slc7a15	416	7.17774	0.514303
Sp3	417	9.16061	0.697297
Apoc2	418	8.63828	-0.504041
Plin3	419	10.4853	-0.502546
Ildr1	420	5.26306	-0.498262
1700016C15Rik	421	5.72285	0.45019
Zfp955b/Zfp955a	422	6.33663	-0.503194
Hmgn5	423	9.54866	0.529135
Hgfac	424	8.36929	-0.499256
Rpl22l1	425	12.0013	0.620842
Pink1	426	7.26524	0.499101
LOC552901	427	5.78279	0.501145
Mettl9	428	10.6135	0.582869
Pcsk1n	429	6.99214	-0.486125
Sgk1	430	10.741	0.557603
Fut2	431	5.91609	-0.438503
Mfap5	432	6.02519	-0.500098
Nedd9	433	7.8513	0.528634
Parm1	434	8.65703	-0.509486
Serinc3	435	9.98762	0.590613
Fam57a	436	7.68972	-0.506877
Thrsp	437	8.8242	0.460637
Sirt1	438	8.33823	0.642586
Uchl1	439	7.10421	-0.501486
Ndel1	440	8.15599	0.486146
Il2rg	441	8.93466	0.59469
Usp33	442	8.9322	0.588977
Gprin3	443	6.6216	0.584273
Rspo1	444	4.34703	-0.509943
Ngf	445	4.59429	-0.490525
Pof1b	446	11.036	0.472502
Rbm25	447	7.00616	0.496644
AI747448	448	13.1345	0.56466
2510017J16Rik	450	5.3532	0.517349
Hivep1	451	7.62498	0.636134
B930025B16Rik	452	6.41622	0.474638
Ifrd1	453	9.5089	0.550632
Mtmr6	454	9.21935	0.612187
Ebf1	455	5.76508	0.5399
Gm11847/Hnrnpa3	457	11.2176	0.587317
Oxct1	458	10.4309	0.593234
Bex1	459	11.0122	0.572416
Tnfrsf11b	460	5.89689	0.625562
Osbpl8	462	6.91011	0.588691
Cenpc1	463	7.78709	0.592315
Cwf19l2	464	6.87165	0.527092
Gem	465	7.41592	0.573356
Gm10452/Brwd3	467	7.55411	0.620826
Fmn1	468	7.79575	0.569591
Aldh6a1	469	9.24346	0.621307
Zfp800	471	6.17538	0.602564
D830012I24Rik	472	9.30997	0.538627
Gpr34	474	5.68913	0.596302
Tef	475	7.40609	0.390363
Serpinb1a	477	11.5961	0.614864
Yy2/Mbtps2	478	5.72751	0.61641
Lsm5	479	9.41944	0.616174
Rasef	484	7.5412	0.648599
Arhgef3	486	7.33912	0.521012
Hdac2	487	7.37051	0.534362
H2afz	488	11.7975	0.644423
A530030E21Rik	489	5.51957	0.549175
Cpsf6	491	6.95773	0.521318
A130071D04Rik	492	6.45693	0.463149
Gtf2a2	495	9.45033	0.483567
Dcpp2/Dcpp3/Dcpp1	496	4.45015	0.416019
Maob	497	10.1029	0.47154
Fnip2	498	7.06494	0.507344
Hist2h2aa2/Hist2h2aa1	499	3.99098	0.378994
Asb13	503	7.54147	0.559799
Cyp4b1	505	10.0786	0.512579
Apob	507	9.83043	0.467997
Gm14085/Slc28a2	508	10.6639	0.498536
B930098A02Rik/Chic2	509	5.56013	0.489756
Slc22a4	510	7.34525	0.409426
Sh3bgrl	512	10.8454	0.623176
Slc2a5	515	9.43188	0.365576
Smc4	516	8.96296	0.487363
H2-Ob	517	6.42471	0.555887
Cr2	519	7.11199	0.507475
Ranbp2	520	7.38661	0.494779
Hnrnpdl	521	9.1907	0.503376
Mex3c	524	7.68254	0.532088
Mcm4	525	9.11154	0.566024
Shcbp1	526	7.93628	0.507057
Nptn	528	11.6768	0.605171
3110005L24Rik	532	4.48145	0.496113
Abi1	533	8.36182	0.559165
Psmb4	534	11.741	0.597074
Hadhb	535	10.0212	0.564946
AW046287	536	8.66985	0.585349
Zfp871	538	9.19541	0.497587
Chmp1b	539	10.0417	0.50759
Cda	543	9.14938	0.520564
Sesn3	544	8.27119	0.479551
LOC100504348	545	8.03943	0.55187
D930050J11	546	5.69786	0.426448
Dnase2a	547	6.63537	0.599183
B130065D12Rik	548	4.65324	0.463577
Sycp3	549	5.26963	0.503723
Arl6ip6	551	7.25849	0.588673
Hipk3	553	8.90556	0.582798
Hnrnpa2b1	554	10.7105	0.523735
9430034N14Rik	557	4.68455	0.451376
Evi5	559	8.22298	0.481156
Gm4076/ND5	560	13.5171	0.524586
AY512938	562	4.64404	0.469534
5530402H23Rik	564	6.5665	0.549953
Wnk1	567	7.8916	0.493357
Gm6793/Gm11847/Hnrnpa3	568	11.6944	0.529909
Eif2a	569	6.32419	0.519666
Cxcl13	571	9.44582	0.515737
A930004J17Rik	572	5.37277	0.516874
AI987944	574	7.65649	0.5454
4921519G19Rik	575	4.74921	0.414772
Bank1	576	8.3168	0.545057
Lin7c	578	9.4529	0.457905
Tmem30a	579	8.77966	0.503171
Hoxc8	581	8.08143	0.48719
Gm20265	582	4.71221	0.448808
Inpp5f	583	5.78888	0.498589
Arhgap32	584	7.19318	0.441103
Dhdh	585	4.7438	0.467946
Pdk4	588	8.54868	0.57557
Uap1	590	9.60439	0.530603
Ly75	592	7.97102	0.464593
Pabpc4l	593	3.34523	0.457984
Kdf1	594	8.60975	0.551102
Chpt1	595	9.48284	0.470101
4122401K19Rik	596	5.78473	0.406194
S100a8	597	5.5764	0.435113
Gimap8	598	8.78028	0.507447
Rev1	599	7.10789	0.439444
Gja1	600	8.42464	0.526504
Baz1a	601	8.55044	0.491515
Orm1	602	8.14632	0.41987
Hectd1	603	9.40442	0.449058
Foxn2	605	6.65112	0.534856
Scoc	606	7.80105	0.537258
Dbr1	607	8.03926	0.506659
Zbtb18	608	9.52503	0.506318
Tpr	609	8.79223	0.451923
Gmfb	611	7.74522	0.508251
Cipc	613	8.39115	0.435882
Cd2ap	615	9.79156	0.53331
Gm3150/Gng5	616	12.176	0.546457
E430024C06Rik/A130040M12Rik/1200015M12Rik	617	9.83596	0.480656
Rnf180	618	6.3029	0.551684
Mef2c	619	7.73548	0.463834
Lep	620	6.9632	0.349634
2510039O18Rik	623	9.8595	0.547756
Adrb2	624	4.58508	0.525754
Chchd2	625	13.1221	0.557633
Sord	626	9.54843	0.407086
Srek1	627	6.89039	0.437206
Atxn3	629	6.60312	0.517708
Fam96a	631	10.9244	0.564236
Pja1	632	8.09962	0.494254
Fkbp3	634	9.06004	0.524145
Dhx36	639	8.07275	0.443756
Acap2	641	7.83032	0.49764
Yipf4	642	8.49427	0.518351
Gclm	644	9.4108	0.431321
Cryz	647	7.96287	0.413323
Arid4a	648	5.91489	0.536945
Casp8ap2	655	8.85438	0.517245
Ddx5	656	9.89669	0.51126
Cd36	657	9.12771	0.466871
Cftr	658	7.24114	0.468513
Zfp869	659	7.18241	0.47981
Kctd12b	661	6.2697	0.437938
Rps21	662	11.5301	0.512332
Alg6	663	7.00333	0.542902
Gca	664	7.04219	0.493932
Aco1	665	8.58478	0.518896
Sbno1	667	7.7267	0.453031
Nudcd2	668	8.35281	0.502914
Tnfrsf13c	670	7.27134	0.47893
Scd1	672	11.7934	0.498792
Vwce	673	5.66785	0.406946
Tspyl1	674	8.61515	0.547198
Ywhae	675	11.3331	0.542874
1110059G02Rik	676	5.81096	0.503629
Ces1g	681	7.30072	0.317321
Ankrd49	682	7.4524	0.52608
Iyd	685	7.79985	0.313109
Hmcn1	686	6.19395	0.556773
Rdx	687	7.67525	0.507862
Nsmaf	688	6.88885	0.479838
Lonrf1	691	7.23168	0.371103
