# Supplementary material for: The distinct effects of orally administered Lactobacillus rhamnosus GG and Lactococcus lactis subsp. lactis C59 on gene expression in the murine small intestine
Source: PLoS One. 2017 Dec 8;12(12):e0188985. doi: 10.1371/journal.pone.0188985 (PMC5722381; doi:10.1371/journal.pone.0188985)
Supplement: S10 Table — (XLSX) [file pone.0188985.s011.xlsx]

## Sheet: S10 Table
S10 Table. DEGs of terminal ileum of GG-10^9 group (FDR<0.05)
Gene symbol	rank product	expression	fold ratio
Slc2a2	1	8.24247	2.39183
Bhmt	2	5.07694	-1.64898
Ighv14-2	3	9.25398	2.36897
Ywhaz	4	9.4392	2.04459
Ms4a1	5	8.87819	2.62636
Faim3	6	9.77089	2.34088
Cldn8	7	5.76197	-1.35316
Cml5	8	9.12877	1.53838
Saa1	9	10.375	-1.85913
Glycam1	10	8.22355	2.30233
Sprr2a2/Sprr2a3/Sprr2a1	11	10.0339	-1.30884
Rgs13	12	6.39851	2.07101
Cyp4a31/Cyp4a10	13	9.28772	1.78036
2010109I03Rik	14	6.57992	-1.16463
Gsdmc2	15	6.6914	-1.28805
Gzmb	16	8.65525	-1.28206
Plet1	17	5.93326	-1.2367
Abcb1a	18	12.3009	1.31009
Mndal/Ifi205/Ifi204/Ifi211	19	7.65051	1.90285
Slc6a14	20	8.51603	-1.60113
Gas2l3	21	7.93947	1.41581
Sowaha	22	8.25274	1.84203
Hmgb1l /Hmgb1-ps7 /4932431P20Rik /Hmgb1	23	8.32116	1.98428
Retnlb	24	4.56531	-1.39726
Akr1c14	25	10.2721	1.56505
Prss27	26	6.62687	-1.11627
Mettl7a2/Higd1c/Mettl7a1	27	8.93378	1.69368
Sptssb	28	4.63586	-0.97888
Cr2	29	7.8269	1.80718
Gml/Hemt1	30	5.15285	-1.11507
Tnfrsf13c	31	8.10235	1.70874
P2ry10	32	7.58483	1.68917
Fut2	33	5.15903	-1.13108
Sprr1a	34	7.74339	-1.02989
Lct	35	6.23578	1.5003
Cd177	36	8.05414	-1.13733
Duoxa2	37	6.41487	-1.00306
Bank1	38	8.93819	1.50433
Arl14	39	6.64575	1.15325
Twf1	40	8.98804	-0.857214
A130071D04Rik	41	7.36532	1.44294
Zbp1	42	7.77243	-0.99742
Dbp	43	10.3047	1.02977
9130016M20Rik	44	8.91733	1.61609
Bach2	45	8.06999	1.34494
Sfn	46	8.14937	-0.908065
Cd22	47	8.52079	1.36793
Spib	48	8.47148	1.46501
Stom	49	7.95095	-0.86534
C430003N24Rik	50	7.60938	1.35857
B3gnt3	51	7.46718	-0.843162
A130040M12Rik	52	8.02286	1.25913
Fcer2a	53	6.68159	1.30136
Cxcl13	54	9.97359	1.37574
4633401B06Rik	55	8.37555	1.15723
Car1	56	7.05898	-1.66192
H2-Ob	57	7.0058	1.37752
Sprr2a2/Sprr2a1	58	6.60805	-0.895175
Lrif1	59	7.95818	1.48083
H2-DMb2	60	9.42407	1.32912
AY512938	61	5.36327	1.2256
Ccl8	62	8.46414	-0.93085
Ppp1r14d	63	9.84658	-0.804935
Nckap5	64	7.09502	1.01538
Cd79b	65	9.08709	1.20919
Batf2	66	8.3192	-0.823976
Gzma	67	9.99455	-0.921234
Cd19	68	7.5212	1.19667
E430024C06Rik /A130040M12Rik /3930401B19Rik	69	9.85027	1.17827
Abi3bp	70	8.2112	1.31112
C130098B18Rik	71	6.26696	1.21239
Plscr1	72	9.8082	1.25043
Serpina1a	73	6.67156	1.54868
G6pc	74	6.7078	-0.852098
Sectm1a	75	5.82773	-0.821743
Tat	76	6.3662	-0.878863
D130062J21Rik	77	7.25834	1.15835
Hspa1a	78	7.76609	-1.14091
Saa2	79	7.24358	-0.895276
Gm4274	80	7.62543	1.03272
Klhl6	81	8.67442	1.25258
Gm4354	82	10.3372	1.15293
Saa3	83	7.27406	-0.891027
Hist1h2ao/Hist1h2ap	84	12.723	1.16202
LOC100504949/Gm8203/H2afz	85	10.4107	1.36549
Ccl28	86	7.79306	-0.796593
Tppp3	87	8.24108	-0.808236
Tmem123	88	9.34896	1.21866
Gimap8	89	9.35181	1.14941
Per3	90	6.63963	0.801657
Upp1	91	11.6078	-0.892455
1810065E05Rik	92	11.3817	-0.938246
Sos2	93	9.11287	1.28664
Ciart	94	6.9349	0.808234
A1cf	95	6.84737	-0.760697
Cxcr5	96	6.85233	1.10358
Fhod3	97	5.34738	-0.818982
Pou2af1	98	9.72664	1.15171
Igkv6-20	99	7.66562	-0.870231
Btg1	100	10.2407	1.16558
Mndal	101	9.4001	1.17222
Cat	102	11.7469	1.31361
Lrrc58	103	9.95024	1.16476
Rtn1	104	7.39815	-0.753262
LOC100505062	105	8.52074	1.02015
Abhd3	106	10.7031	1.34195
Ttc38	107	6.53831	-0.732419
Cd37	108	7.99346	1.06885
Nup62-il4i1/Il4i1	109	7.63297	1.05019
Igk-V21	110	8.36915	-0.670434
Kdelr3	111	7.67094	-0.750727
AA467197	112	9.67776	-0.824974
Cxcr4	113	8.10443	1.18504
Glipr2	114	6.68222	-0.730815
A430081F14Rik	115	6.24744	1.05161
Aicda	116	7.38136	1.16881
Cd79a	117	9.25334	1.0614
Cnr2	118	5.75009	1.14311
Nos2	119	6.95292	-0.80233
2310067E19Rik	120	6.31624	0.965707
2310050P20Rik	121	5.57849	1.00507
A530030E21Rik	122	5.91552	1.15781
Ceacam10	123	6.99099	-0.828613
Wsb1	124	9.8218	1.0511
Oit1	125	9.43429	-0.808084
Clu	126	11.1046	1.09145
Gip	127	8.16144	1.11343
Fcho2	128	8.44109	1.11986
Madcam1	129	8.72228	1.06038
Glrx3	130	6.72761	1.08919
Slc10a2	131	10.0719	1.10308
Slc5a12	132	7.53366	1.00393
Gm8369	133	5.67695	0.973437
Gm20309/Raph1	134	10.2634	0.987584
Lrmp	135	7.8991	1.00532
Abcc2	136	7.88578	0.792047
B3gnt7	137	6.85174	-0.796062
Fcrl1	138	6.09321	1.02074
Erbb2ip	139	9.38354	0.921202
Tm4sf4	140	10.927	0.943233
Defa-rs12	141	11.0856	1.10152
Btla	142	8.34353	1.03235
Dab1	143	6.94163	-0.724546
Zfp960/Zfp97	144	7.86196	1.10287
A030007N12Rik	145	4.89423	1.02402
Ccr6	146	8.31403	1.033
Cyp3a13	147	10.0765	1.13739
Pla2g5	148	5.85666	-0.766661
Atf3	149	7.68473	-0.774872
Mir22hg	150	9.4554	0.819682
Dmxl1	151	6.68367	1.11713
C230085N15Rik	152	5.34122	0.965836
AI662270	153	8.17633	0.986895
D1Ertd75e	154	7.01457	0.906005
2010109K09Rik	155	6.42956	0.950702
Fam57a	156	7.46678	-0.734793
Zc3h12a	157	7.26651	-0.701829
Gm7072	158	6.91969	0.974256
Gcsam	159	4.96339	0.836068
Zfp738/Zfp65	160	7.24229	1.05903
Cpxm1	161	5.88489	0.867594
8030494B02Rik	162	6.3998	0.874452
Cldn2	163	10.1984	-0.702584
Rai2	164	5.23992	1.09966
Mup19 /Gm2083 /Mup8 /Mup7 /Mup15 /Mup13 /Mup12 /Mup10 /Mup2 /Mup1	165	9.98391	-0.295008
Ppip5k2	166	9.4927	1.02567
Slc33a1	167	9.2665	1.13149
Rev1	168	7.42351	0.759685
Crim1	169	7.70951	0.886108
Fga	170	4.23017	-0.778061
Bst1	171	7.96416	0.90338
4930595D18Rik	172	7.1135	0.946893
Timp1	173	5.68346	-0.68384
Nudt12	174	7.01708	1.0307
Il33	175	8.10331	0.825266
Ofd1	176	6.34339	0.858984
Mettl14	177	5.32673	0.948399
2510017J16Rik	178	5.65766	0.832276
Prss32	179	10.7576	-0.674255
Gpr174	180	5.18425	0.956393
Hsph1	181	8.81494	-0.715517
Myot	182	3.4948	-0.741297
Ccr7	183	6.57472	0.903869
Cd2	184	6.54036	0.890388
Ache	185	5.0832	-0.646084
Fmo5	186	9.23547	0.827374
4833423F13Rik	187	6.00263	0.720637
Plscr2	188	4.78484	0.888192
2610528A11Rik	189	7.81402	-0.698333
Stxbp3a	190	8.02658	1.02498
Cnbp	191	10.8973	0.999061
Ltb	192	9.09511	0.929441
Hlf	193	7.31529	0.64021
Srpx	194	6.57673	-0.672503
Il2rg	195	9.17649	0.926015
Fus	196	8.95296	0.842546
Gsdmc2/Gsdmc4	197	7.71562	-0.703878
Rad21	198	9.62353	0.997412
D030041H20Rik	199	6.84214	0.882344
Slc5a1	200	12.3593	0.812904
Dnajb14	201	6.31228	0.844532
LOC100504289/A430108E01Rik	202	10.6277	0.769244
Slc47a1	203	7.97539	0.700349
9930031P18Rik	204	7.22995	0.813499
Akr1c19	205	8.73339	0.606979
Rnpc3	206	7.09935	0.937025
LOC552906	207	6.75289	0.879107
Zfp119b	208	5.20731	0.84146
Atp2b1	209	10.0282	0.68099
Aqp7	210	6.7198	0.92488
Siah1b/Siah1a	211	6.84089	0.887257
Tns4	212	9.47435	0.607977
Lpar3	213	5.18736	0.592728
Ppp1cb	214	9.42766	1.00638
Ets1	215	8.49954	0.846337
9430034N14Rik	216	5.03798	0.824959
Mid2	217	6.49501	-0.665349
Ripk3	218	8.85854	-0.668348
Leap2	219	8.05993	0.773372
Ceacam1	220	10.9494	-0.663591
Chuk	221	9.43331	0.91565
Gm19980	222	4.51283	0.854782
G6pdx/G6pd2	223	8.418	-0.661047
LOC73899	224	6.01613	-0.65583
Arntl	225	6.28468	-0.644633
Slc5a4a	226	6.74462	0.662149
Hvcn1	227	8.49906	0.768031
Ildr1	228	5.09631	-0.679877
Gp2	229	7.41443	0.867836
Nfil3	230	6.1726	-0.702537
Golga4	231	8.83193	0.768086
Prss30	232	11.1408	-0.664646
Wars2	233	6.6316	-0.639898
H2-Oa	234	7.39834	0.725503
Spon2	235	6.39717	-0.633848
LOC100505087/Gnl2	236	7.61914	0.844168
Grp	237	5.50084	-0.638551
Pla2g10	238	7.99646	-0.666876
Slc40a1	239	8.96108	-0.675897
Ptpro	240	5.52898	-0.645237
Ido1	241	8.9944	-0.680718
Gt(ROSA)26Sor	242	9.17466	0.906784
Gm5485	243	10.0155	0.603667
Slc5a4b	244	8.28728	0.751359
Fst	245	5.16537	-0.652356
Mrpl14	246	9.10101	-0.613616
Cirbp	247	8.05671	0.611101
Per2	248	7.45559	0.653314
Mgam	249	12.7074	0.647579
Prkaa1	250	8.00585	0.948235
Adam6b	251	4.60055	-0.633346
1700016C15Rik	252	5.88843	0.622466
Sgpp1	253	8.49949	0.96261
Cartpt	254	5.59371	-0.652785
Zcchc10	255	6.66361	0.911893
Dmbt1	256	12.3041	-0.683015
Gm4432	257	6.33748	0.760481
Mfsd6	258	8.38935	0.753732
Zeb2	259	6.3027	0.738615
Cyp2d26	260	10.6363	0.736338
Caap1	261	8.006	0.917622
Slc39a8	262	5.77813	-0.635828
Ighg/Ighg2b	263	9.35706	0.680384
Stap1	264	7.00241	0.800569
Cpt1a	265	9.71163	0.800117
Serinc5	266	7.55685	0.754645
Fam102a	267	9.85485	0.570834
Hypk	268	5.71798	0.771072
Slc13a1	269	11.3294	0.815691
Isyna1	270	8.92694	-0.607622
Trim30d	271	6.31517	-0.617276
Lrrc24	272	5.44501	-0.638405
Fa2h	273	8.48816	-0.483546
Ms4a4c	274	6.08536	0.786323
Sell	275	7.59045	0.791339
Apoc2	276	8.60014	-0.588539
Hpdl	277	5.55576	-0.660271
Kcnj8	278	7.96251	-0.628853
Zdhhc20	279	7.24115	0.803084
Egr3	280	6.71832	0.773764
Prkx	281	7.33102	-0.619996
D930050J11	282	6.02509	0.743391
Gale	283	10.0575	-0.638411
Cox8b	284	6.53114	-0.623531
Tns1	285	9.07324	0.629845
Aadac	286	7.75991	0.739062
Pigb	287	5.14661	-0.613877
Tcra	288	6.21242	0.720809
Prom1	289	10.1	-0.623282
Ddx3y	290	8.83936	0.829381
Pdha2	291	3.55563	-0.621585
Hsd17b4	292	10.8472	0.830192
C80258	293	6.78687	0.638232
Klhl24	294	7.14578	0.727665
Cd24a	295	11.2831	0.878059
LOC100504050/B430007K19Rik	296	4.98226	0.804952
Cda	297	9.4272	0.700638
Zfp955b/Zfp955a	298	6.24265	-0.601203
Cyp2j6	299	9.60933	0.672651
Fabp7	300	3.87372	-0.651338
Nat8	301	9.71342	0.550876
Cd83	302	9.17047	0.753817
4632427E13Rik	303	7.68566	0.706884
Acaa1b	304	9.89421	0.754759
Hspa1b	305	8.93107	-0.544478
Itgb4	306	9.05395	-0.487691
Hnrnpdl	307	9.39527	0.709699
Mef2c	308	7.9122	0.733913
Hsd3b2	309	6.02484	0.545643
Zfp935	310	5.3164	0.811364
Pde5a	311	10.2371	0.822098
Tmem115	312	8.8288	-0.589876
Pam	313	4.47278	-0.617863
Dek	314	10.8006	0.799157
Gm8096/Phgdh	315	8.4591	-0.64454
B930098A02Rik/Chic2	316	5.75445	0.687483
Gna14	317	5.25567	-0.616211
5730510P18Rik	318	2.70949	-0.599205
Cyp2d10	319	3.24633	-0.627676
Pnisr	320	8.01494	0.747689
Pnrc2	321	8.76215	0.840695
Ctla2a	322	7.65062	0.798744
Neat1	323	11.6784	0.615632
Upk3b	324	6.07157	-0.336689
Sh2d1a	325	4.30723	0.74966
Fbxo11	326	9.05538	0.855362
Ndel1	327	8.38458	0.717352
B930025B16Rik	328	6.63943	0.708927
Ms4a6b	329	7.9394	0.732243
2900057H02Rik/Tmem143	330	6.17789	-0.579971
Arhgef3	331	7.48948	0.674212
Plek	332	7.49624	0.713763
Barx2	333	5.27002	-0.604516
D9Ertd306e	334	6.67746	0.726848
Gm20265	335	4.89492	0.659329
9130221J18Rik	336	11.9897	0.72085
Steap1	337	6.44499	-0.635999
Ssb	338	8.30961	0.736773
Cd300lf	339	6.25501	0.631004
Malat1	340	7.32587	0.682938
Baiap2l1	341	9.50916	-0.597637
Arxes2	342	7.55957	0.751963
Cyp3a25	343	10.9827	0.658375
Mrpl55	344	8.67584	-0.605814
Gm6460 /4933402N22Rik /Gm5861 /Speer1-ps1	345	4.75584	0.746297
Rgs19	346	6.88439	0.730309
Nlk	347	8.09988	0.712531
Ddx26b	348	6.95584	0.614644
Snn	349	6.11024	0.65141
Hist1h3a /Hist2h3b /Hist1h3i /Hist1h3h /Hist1h3e /Hist1h3b /Hist1h3d /Hist1h3c /Hist1h3f /Hist1h3g /Hist2h3c2 /Hist2h3c1	350	7.61853	-0.592784
Npas2	351	5.61027	-0.577236
Idi1	352	9.96856	0.723308
2610005L07Rik	353	9.37464	0.644388
Srek1	354	7.14267	0.688252
Ccl19	355	7.63862	0.580864
Banp	356	6.61138	-0.593324
Cwf19l2	357	7.07336	0.726351
Gm14474 /Gm14484 /Gm14501 /1700012L04Rik	358	4.84779	-0.592915
Bmp4	359	9.00708	-0.585999
Uchl1	360	7.029	-0.588949
Slc6a19	361	11.4457	0.614504
Fxn	362	7.63974	-0.584572
Adrb2	363	4.74539	0.710627
Pcsk1n	364	6.90075	-0.576173
Blk	365	6.29752	0.687587
Lonrf1	366	7.42434	0.548201
Dusp2	367	6.94458	0.667755
Hmha1	368	7.33356	0.629626
Gm20383	369	2.44618	-0.569658
Gipc3	370	4.51835	-0.573615
Cd72	371	8.31391	0.693076
Gpr155	372	7.31688	0.610053
Sesn3	373	8.4188	0.671521
Gimap3	374	8.94789	0.687787
Ptprc	375	7.13541	0.66337
Fabp1	376	12.7925	0.756444
Ltf	377	5.11131	-0.600779
Osbpl8	378	7.01748	0.701981
S100g	379	9.20506	0.598149
Lpin2	380	8.30304	0.571226
Cyp2a5/Cyp2a4	381	4.26976	-0.568416
Fam155a	382	4.43999	-0.576279
2610018G03Rik	383	6.25721	0.658984
Pgls	384	10.0717	-0.560171
Ighg	385	7.88184	0.640609
Atxn1	386	6.78019	0.667833
Xlr4a/Xlr4c/Xlr4b	387	8.09664	0.652701
Alb	388	7.67392	-0.501877
Tgif1	389	8.27962	-0.57182
Akr1b8	390	7.90085	-0.632231
Hnrnpa2b1	391	10.8958	0.707896
LOC552901	392	5.9373	0.669688
Lgalsl	393	9.62153	0.821942
Arf6	394	10.3254	0.682629
Gm19773	395	5.94992	0.642118
Gpx7	396	6.50843	-0.575297
Pdk4	397	8.73951	0.751335
5830443J22Rik	398	5.97082	0.66698
Fam26e	399	5.85473	-0.581761
Ago2	400	7.58154	0.614205
Hectd1	401	9.56733	0.611848
Lysmd3	402	10.1125	0.705018
Fam46b	403	4.40883	-0.579497
Rpp25	404	3.92081	-0.573157
Ift172	405	8.54394	-0.5932
Ighg3	406	5.9622	0.685584
2610044O15Rik8	407	4.80055	0.730079
D10Ertd761e	408	3.51273	0.658325
Gm19579/Hnrnpf	409	11.4508	0.865856
Diap2	410	7.46546	0.616
Hmgcs1	411	10.742	0.551424
5830407E08Rik	412	6.10418	0.641579
9030425P06Rik	413	8.18232	0.710224
Palm2/Akap2	414	6.39132	0.665283
Zzz3	415	8.10304	0.755262
Sec24a	416	7.90444	0.661645
E430024C06Rik /A130040M12Rik /1200015M12Rik	417	9.97426	0.624422
Csn2	418	4.80547	0.647751
Gm19710	419	5.17059	0.594676
Cyp4b1	420	10.2314	0.611321
Nup35	421	8.25726	-0.570089
Nxt2	422	8.1987	0.778629
3110005L24Rik	423	4.6002	0.627651
Serinc4/Ell3	424	6.65734	0.599426
Hbb-b2	425	6.06923	0.670747
Tspan1	426	9.42279	-0.575843
Trim15	427	8.15815	-0.592661
Irg1	428	6.24831	0.619693
Gm11544	429	6.94891	-0.578105
C130051F05Rik	430	5.086	0.639493
Fos	431	9.93287	-0.54875
Nsmaf	432	7.0454	0.651037
Rasgrp3	433	7.32508	0.639387
Ccr10	434	6.88346	-0.570313
C730026J16/Zbtb38	435	7.10859	0.681945
Rps4l	436	9.11678	-0.601738
Paics	437	9.52547	0.706031
Heg1	438	6.18893	0.64934
Pyhin1	439	5.7372	0.646056
2210407C18Rik	440	10.8862	-0.576187
LOC100504348	441	8.15342	0.662693
D430013B06Rik	442	4.18042	0.623509
Myo1g	443	7.98024	0.595742
Hnf4g	444	9.61441	0.769255
Pcp4l1	445	7.17362	-0.555662
Pnp2/Pnp	446	10.3276	-0.569518
Pitx1	447	6.57895	-0.557
Hoxd1	448	2.61694	-0.561321
Cd69	449	6.21029	0.609831
Grap	450	6.14277	0.58306
Mt2	451	11.356	0.477429
Gmds	452	10.5614	0.688824
Hsd3b6/Hsd3b3/Hsd3b2	453	9.61518	0.490644
Yy2/Mbtps2	454	5.85284	0.740389
Fam214a	455	7.1198	0.577651
Zfp62	456	6.71834	0.707196
Stmn3	457	6.27133	-0.560383
Hbegf	458	6.44455	-0.591793
Slc7a15	459	7.26137	0.532945
Mal2	460	10.2497	0.747908
3110045A19Rik	461	7.41518	0.623631
2010315B03Rik	462	8.86639	0.695826
Gpihbp1	463	6.8902	-0.54849
Maob	464	10.2181	0.578309
Depdc1a	465	6.18716	0.695984
Cd52	466	11.1936	0.609041
Enpp5	467	8.16644	0.577587
Hnrnph2	468	10.2843	0.722411
Dgat1	469	9.71089	0.568647
Hist2h2aa2/Hist2h2aa1	470	4.09097	0.475099
Tfrc	471	7.4166	-0.56858
D830012I24Rik	472	9.3838	0.610993
Ift22	473	7.69421	-0.569949
Trim65	474	6.27508	-0.555897
Egr2	475	5.31096	0.630903
Blvrb	476	8.80988	-0.538579
Cdh1	477	12.1101	0.697127
5530402H23Rik	478	6.71988	0.694198
Bhmt2	479	3.11	-0.564265
Tmlhe	480	6.94808	0.709549
Akr1c13	481	10.7119	0.511441
Hnrnpr	482	8.83355	0.668953
5830411K21Rik	483	6.35741	0.522329
Gm6377	484	3.87224	0.654521
C330006D17Rik	485	7.28378	0.60649
Igkv6-14/Igkv6-23/Igkv6-25/Igk-V28	486	10.3899	-0.538227
Cope	487	11.0668	-0.557065
Rab25	488	10.0448	-0.552749
Ms4a4b	489	5.45048	0.601126
A930004J17Rik	490	5.47425	0.63749
Tssk6	491	4.1888	-0.545453
Ces2b	492	10.6212	0.65762
Gtpbp4	493	8.15799	0.650685
Fam195a	494	8.34981	-0.549614
Isg20l2	495	8.47502	0.656961
Hpd	496	8.13198	-0.549391
F630007L15Rik/Gm6958/BC005512	497	7.06908	0.48713
Fubp3	498	8.56327	0.632237
Gchfr	499	7.05896	-0.542313
Igfbp6	500	7.7069	-0.448477
Leng8	501	7.92338	0.500991
Fendrr	502	8.1477	0.468728
5330403D14Rik	503	4.82584	0.533919
Prpf38b	504	7.67915	0.617681
Gm9798	505	5.05006	-0.533358
Coq6	506	8.07197	-0.558855
Stra13	507	9.11899	-0.552885
Rbm25	508	7.11724	0.610323
Snai1	509	5.51567	-0.533227
Esf1	510	7.61334	0.624214
Coro1a	511	8.524	0.577592
Slc9a3	512	6.36848	-0.549065
Igtp	513	9.67393	-0.589221
Tbk1	514	9.05114	0.621562
Map4k1	515	7.53268	0.547819
Gpr160	516	9.14721	-0.577127
Ranbp2	517	7.51326	0.619979
AA409587	518	7.06871	0.606687
Rbm39	519	8.11211	0.622265
Gm15527	520	5.76828	0.581415
Acox2	521	8.5563	0.40436
Rab30	522	8.89465	0.600196
2610021A01Rik	523	6.59287	0.651956
BC028789	524	6.38777	0.58386
Lipc	525	5.22288	0.555827
Dnase1	526	8.53268	-0.465624
Agmo	527	9.84389	0.703491
Myl7	528	5.93871	-0.564629
Limd2	529	7.13068	0.56198
Rhpn2	530	9.60472	0.651647
Camk1d	531	8.29944	0.550928
D230040A04Rik	532	6.68087	0.536927
9430051O21Rik	533	6.82781	0.567591
Nbeal1	534	8.12456	0.613702
Pmaip1	535	9.68455	0.587368
4732423E21Rik	536	4.71664	0.562175
Ifi47	537	10.2637	-0.563637
Mex3b	538	6.63094	0.667233
Gm19586	539	6.6043	-0.567232
Ern2	540	7.79467	-0.514398
Mcpt1	541	6.87662	-0.54417
Zfp229	542	4.80338	0.648197
Hpvc-ps	543	5.89325	0.590285
Mir142/A430104N18Rik	544	6.78884	0.540191
Sf3b1	545	9.91121	0.62615
Elof1	546	9.4764	-0.544962
H60a	547	4.6871	0.580421
Srm	548	8.55656	-0.561917
Plin3	549	10.4526	-0.537515
Hmgcs2	550	8.33955	-0.518008
Clec3b	551	7.73138	-0.548166
Acbd5	552	8.05618	0.60431
9130008F23Rik	553	7.34002	-0.543497
Matr3	554	9.09749	0.609629
Lgals9	555	11.6376	-0.547847
Malt1	556	6.77933	0.587826
Scgb2b27	557	2.73225	-0.543544
Ubd	558	8.91797	-0.410821
LOC74457	559	5.84923	0.436097
Slc14a1	560	4.47032	0.507713
1810026B05Rik	561	9.09649	0.662315
Il18bp	562	7.32765	-0.538816
Hmgb2	563	8.84399	0.608097
Itgb8	564	5.19657	0.578499
Homer2	565	7.02824	0.458722
Hes1	566	8.77779	-0.535471
Klk1b5	567	3.42062	-0.546942
Gm19913	568	6.84488	0.479105
Nme6	569	7.84198	-0.546994
Galr2	570	5.58133	-0.506582
Nop58	571	8.35209	0.566375
Zfp146	572	5.28062	-0.459991
Dock7	573	7.74124	0.615763
Ms4a6c	574	8.09619	0.546499
Bcas2	575	5.82158	0.612739
Psmb2	576	10.3201	-0.539024
Ighg1	577	6.71845	0.46399
Tmem252	578	5.80272	-0.548244
Gbp10/Gbp6	579	8.26267	-0.536874
Itch	580	7.38236	0.585262
5830400J07Rik	581	4.93648	0.493291
Kcnk1	582	8.76646	-0.548743
AA407107	583	4.00082	0.442774
Mapk13	584	11.4336	-0.521365
Mfge8	585	10.5844	0.53999
Folr4	586	6.67928	0.46891
Ebf1	587	5.77566	0.574716
9130221L21Rik	588	4.7305	-0.520267
8430436C05Rik	589	5.10331	0.501111
Vwce	590	5.75668	0.481087
Siglecg	591	6.61865	0.482552
Cubn	592	12.1438	0.426829
Nr1d2	593	8.81179	0.496061
Fnip2	594	7.1149	0.558768
Impad1	595	9.54878	0.556589
Clec2e	596	8.73229	0.419156
1700008F19Rik	597	5.68013	-0.534977
Zbtb45	598	6.73055	-0.544906
Pdgfrl	599	5.26207	-0.553623
Ephx2	600	9.70066	0.510881
Edn2	601	7.9892	-0.499086
BB163080	602	3.31616	0.561146
Gm8221/Apol7c/Apol7a	603	8.74075	-0.528102
Rp2h	604	8.4313	0.659147
Lyl1	605	7.78942	0.454579
B230117O15Rik	606	3.75479	0.578539
Cpsf6	607	7.01181	0.57504
Tnfsf12Tnfsf13/Tnfsf13	608	8.67983	-0.554462
Hook1	609	10.0945	0.513926
Cd14	610	8.03043	-0.544592
Ankrd37	611	6.61935	-0.577108
Wnk1	612	7.95966	0.563427
Tlr2	613	6.54721	-0.545198
Gltscr1	614	8.10614	0.596806
Myzap	615	8.5027	0.604821
130004C03	616	6.54422	0.503471
AU014972	617	5.80937	0.539556
Chic1	618	6.34902	-0.522946
Xrn1	619	7.06116	0.552458
Smg8	620	6.85954	-0.523624
Ifrd1	621	9.53028	0.576319
Csgalnact2	622	7.5387	0.596312
Hivep1	623	7.63714	0.650028
2210409E12Rik/Coil	624	3.61746	0.539136
Serpina1b/Serpina1a	625	9.21649	0.57945
Zbtb18	626	9.60527	0.586536
BB144871	627	8.66181	0.550999
Cipc	628	8.45398	0.498442
Fbxl15	629	7.232	-0.505606
Mmp7	630	11.0063	-0.538828
2310035P21Rik	631	3.83939	0.573322
Cdk2ap2	632	7.52013	-0.530816
4930550C17Rik	633	4.90742	-0.52496
C1qtnf3	634	6.27545	0.557303
Per1	635	7.17031	0.422728
Pcolce2	636	5.83693	-0.538762
AU040096	637	2.72687	-0.508119
B630005N14Rik	638	7.53675	0.582281
Gsto1	639	12.0426	0.666103
Thoc2	640	8.02314	0.540353
Commd3	641	8.93531	0.657982
Ftx	642	6.07334	0.537968
Serpina1b	643	9.7055	0.546024
Gm17066	644	8.58485	0.454044
Srrm2	645	8.82828	0.616515
D11Ertd717e	646	7.30924	0.469821
Cd99	647	9.14832	-0.491696
Ccl21b/LOC100041593/Ccl21c/Ccl21a	648	10.8846	0.533311
Bmp2	649	9.42348	0.5312
Gm5617	650	8.20051	-0.505735
Armc6	651	6.84663	-0.522796
Dhrsx	652	6.95014	-0.515622
Mfap5	653	6.01735	-0.531074
Nudt14	654	8.1431	-0.510636
A130078K24Rik	655	4.97391	0.538025
Resp18	656	7.40733	-0.509279
Lamp3/Ppid	657	8.71506	0.623594
Hsd3b3	658	9.65107	0.398632
Stk17b	659	10.4053	0.544021
Pcmtd2	660	8.61885	0.590416
Naa10	661	9.20712	-0.524513
Zfp871	662	9.24732	0.5507
Tprn	663	8.73129	-0.510503
Ect2	664	8.31957	0.699865
Clybl	665	7.20506	-0.524419
Chka	666	7.62488	0.53177
Pcdhb6	667	3.39846	-0.531215
Gm7592/Csprs	668	5.81362	0.527709
B830008J18Rik	669	5.67242	0.584285
LOC100503721/H3f3a	670	13.01	0.665746
Cilp	671	7.94113	0.526612
Wdr16	672	4.56932	-0.53202
Gm6793/Gm11847/Hnrnpa3	673	11.754	0.589942
LOC100503146	674	7.68835	0.511341
4733401A01Rik	675	5.31907	0.568958
Dph2	676	6.3032	-0.513493
Itih5	677	8.5909	0.519162
Elmod1	678	4.80974	-0.528772
Sesn1	679	9.07069	0.581957
A130019P10Rik	680	5.5676	0.530613
Dpy19l4	681	8.32986	0.627337
Tnfrsf13b	682	8.26897	0.534723
Rap1gap	683	8.07451	-0.515432
Zfp953/Zfp456/Rsl1/Zfp429	684	3.59363	-0.498075
Acot3	685	6.27346	0.420986
Slc7a8	686	6.84223	0.504891
Qser1	687	6.6407	0.628017
D18Ertd232e	688	4.60253	0.488197
Ube2c	689	9.89881	-0.525652
Calb2	690	7.48628	-0.529645
Wdsub1	691	7.47655	-0.513169
B9d1	692	6.63494	-0.524193
Sssca1	693	7.56779	-0.513894
Tmem205	694	9.67231	-0.523012
Gbp6	695	6.79272	-0.41696
Arpc2	696	9.47195	0.547085
2900064B18Rik	697	5.29342	0.57844
Gem	698	7.4317	0.591344
Fam65b	700	6.20688	0.534183
Nedd9	701	7.85316	0.530918
Sltm	702	6.58288	0.526233
Plekhh1	704	9.2548	0.383641
Slc25a16	705	8.12178	0.575819
Fli1	707	7.34323	0.573004
Klhl2	709	7.60041	0.600006
Phxr4	712	6.21056	0.517257
Ggnbp2	714	7.41811	0.542461
Vat1	715	8.69882	0.408515
5830407P18Rik	716	5.6443	0.529077
Dync1h1	719	8.49077	0.475354
D030002E05Rik	720	6.27359	0.429513
Cry2	721	7.60446	0.376792
Fgf15	723	9.90281	0.20879
5330406M23Rik	724	8.32872	0.499562
Slc2a5	725	9.45333	0.399442
Foxn2	727	6.70169	0.572504
Ddx5	728	9.94279	0.558079
AW046287	729	8.68218	0.584376
1700029J07Rik	731	4.20322	0.480546
D10Ertd709e	736	6.1606	0.507089
Pik3cg	737	6.58962	0.485694
Usp33	738	8.92563	0.574705
Mcm4	739	9.12251	0.573943
Gimap9	741	6.64388	0.525903
B230334L07Rik	742	5.29717	0.49069
D10Ertd638e	743	5.81971	0.510409
Crlf3	746	8.53296	0.523177
5830428M24Rik	747	5.94653	0.458796
Trav9d-3/Tcra	748	8.3103	0.50817
Baz1a	749	8.59894	0.541966
Ccdc25	751	4.37134	0.394648
Etnk1	752	7.61469	0.545428
Tcf7	753	7.26498	0.500157
Idh1	754	11.3467	0.560413
9130009I01Rik	755	5.25372	0.584201
B430316J06Rik	757	6.84113	0.497061
Aldh4a1	759	7.86622	0.38889
AA408213	760	5.91456	0.497776
Zfp53	761	7.07239	0.567903
Timd4	763	6.48479	0.535711
Ninl	764	3.49945	0.540427
Ccpg1	769	8.31374	0.580548
Serinc3	770	9.96307	0.564343
9930017N22Rik	772	6.90259	0.511248
Dse	773	5.73122	0.538507
Adcy7	774	7.66274	0.52789
Ppnr	776	7.4088	0.393797
Zfp280d	780	6.6106	0.513292
Mef2b	782	6.45561	0.480948
Cetn3	783	9.60436	0.542984
E230008J23Rik	784	6.44689	0.44415
Fam117a	785	8.43556	0.559845
Gm11847/Hnrnpa3	787	11.1908	0.560791
Flnb	792	7.71915	0.514534
Igsf9	793	8.20908	0.423727
Dapl1	794	4.82382	0.484082
Fam76a	796	8.68258	0.398973
Atr	797	6.47406	0.489878
Inpp5f	798	5.8062	0.52405
Ube2e1	799	10.2375	0.576443
Hdac2	802	7.37156	0.530503
Pank3	803	9.8562	0.516661
D1Ertd564e	804	3.46057	0.489233
BC023969	806	8.81805	0.509177
Ercc6	807	3.17089	0.484084
Phf20l1	809	7.71017	0.524514
Luc7l2	810	7.64345	0.510246
Snhg6	811	8.61038	0.536181
Adh4	814	5.28668	0.491664
Dbt	815	7.65836	0.527839
Atg4c	816	5.87781	0.537818
Cd40	817	6.79594	0.477257
Fcrla	818	5.68497	0.465013
Serpina1c	819	7.47825	0.216079
Hoxc8	820	8.11525	0.514706
Lcp1	821	9.7606	0.495339
Tef	823	7.3891	0.369857
AI504432	826	7.65332	0.506696
E330020D12Rik	831	6.56971	0.517444
Myo5c	832	8.09507	0.48603
Cmtm6	833	9.31658	0.570437
B430203I24Rik	835	4.94201	0.505088
Trappc6b	836	9.92425	0.562687
Neil1	837	7.72437	0.448209
Chd2	838	6.78781	0.472316
9030203C11Rik	840	5.70969	0.474807
Kif5b	841	8.71134	0.566858
AI451458	843	6.64057	0.491916
Cfh	844	6.07692	0.537675
S1pr1	849	7.13235	0.476761
Sash3	851	8.69069	0.459072
Slamf6	852	5.85085	0.466679
Ccnj	855	5.1153	0.60247
LOC100504952/Bpnt1	857	10.1081	0.582101
Tpr	858	8.81815	0.482078
Sgk1	860	10.6375	0.549137
Fnip1	861	7.44115	0.505614
Rhoh	862	5.29281	0.484499
Trib2	863	5.2792	0.491227
Gm7420	865	4.87677	0.466552
Smc4	866	8.94713	0.474455
Hadhb	868	10.0092	0.552098
Tubb2b	869	6.54505	0.500285
Acap2	870	7.86146	0.53169
Chac2	873	8.81678	0.559686
Oprk1	875	6.20817	0.484252
Gimap6	876	6.50785	0.466617
Msmo1	877	7.72251	0.413492
Elf1	878	8.32215	0.489074
D5Ertd121e	881	3.47594	0.41849
LOC548102	883	5.59595	0.411081
5430434F05Rik	885	5.8193	0.486286
Nptn	887	11.6532	0.58114
Sfi1	888	6.93546	0.387209
Slc22a4	890	7.31885	0.39359
2610203C20Rik	891	6.27859	0.402489
Zfp263	893	7.60606	0.537553
Spopl	894	6.5055	0.506521
Odc1	895	10.0959	0.51171
Tsks	897	5.53379	0.450543
Srpk3	898	5.28493	0.435231
Ccdc122	902	4.69809	0.474123
AI428301	903	6.33735	0.487711
Rnf180	904	6.30126	0.550292
Pink1	906	7.23284	0.466358
Plscr4	908	6.81829	0.391207
Mreg	909	8.77189	0.618431
Sbno1	910	7.76705	0.493805
March7	911	7.95827	0.438973
Dennd4a	913	5.24471	0.459614
A630081D01Rik	914	6.21062	0.4274
Gm14085/Slc28a2	915	10.6352	0.460228
Fam151a	917	6.13703	0.370404
Heph	919	11.1871	0.52361
Neo1	920	7.46143	0.500049
Dnase2a	921	6.60464	0.565626
Ddx6	922	6.71485	0.43589
8030447M02Rik	924	5.37621	0.431534
Kbtbd7	925	7.30555	0.51694
Tmed10	926	9.84036	0.547124
Smc5	928	7.0711	0.489491
Lsm5	931	9.36009	0.556848
Fmnl3	932	7.71173	0.43693
Hhex	935	7.28285	0.447094
Nisch	939	8.22204	0.454077
Dock10	940	6.44838	0.464675
Evl	942	6.60766	0.465653
E230008O15Rik	943	6.79025	0.466662
Helz2	944	9.19808	0.496137
Rps21	945	11.5371	0.519456
Ankrd12	948	6.44475	0.470993
Ywhae	949	11.3394	0.544256
Hmgn5	954	9.50504	0.477775
Akirin1	956	9.6207	0.540488
Mapk4	960	6.95442	0.331686
Gm7111	961	4.1495	0.509109
Pawr	962	7.88075	0.511372
Tmem30a	963	8.77542	0.492739
AA407881	964	6.60796	0.462657
Btk	966	7.22328	0.460726
D230019N24Rik	967	6.94962	0.461754
Fryl	968	7.73942	0.468035
D5Ertd579e	969	6.67116	0.458361
D15Wsu126e	970	6.44864	0.438347
Ap1s3	971	8.325	0.472505
2610319H10Rik	972	8.75278	0.432249
Rpl22l1	976	11.918	0.536614
Iyd	980	7.83435	0.337377
AU015263	981	7.27915	0.455206
Fam204a	983	5.6468	0.454531
E330018D03Rik	984	6.07825	0.505956
Cmpk2	987	8.77449	0.473473
2010002M12Rik	988	9.67304	0.458825
Usp53	989	6.96875	0.444287
Zfp51	990	6.61816	0.608544
Gclc	991	10.4722	0.381607
1810022K09Rik	992	8.79572	0.489576
D130084N16Rik	993	7.05439	0.514102
