# Supplementary material for: The distinct effects of orally administered Lactobacillus rhamnosus GG and Lactococcus lactis subsp. lactis C59 on gene expression in the murine small intestine
Source: PLoS One. 2017 Dec 8;12(12):e0188985. doi: 10.1371/journal.pone.0188985 (PMC5722381; doi:10.1371/journal.pone.0188985)
Supplement: S11 Table — (XLSX) [file pone.0188985.s012.xlsx]

## Sheet: S11 Table
S11 Table. Top 50 genes with higher and lower PC1 and PC3 component loadings
Rank	Gene symbol	PC1 (higher)	Rank	Gene symbol	PC1 (lower)		Rank	Gene symbol	PC3 (higher)	Rank	Gene symbol	PC3 (lower)
1	Ms4a1	0.109625	1	Car1	-0.0787793		1	Hist1h2ao/Hist1h2ap	0.149476	1	Igkv6-20	-0.0674109
2	Glycam1	0.0954805	2	Saa1	-0.0485221		2	C430003N24Rik	0.100821	2	Serpina1a	-0.0465809
3	Faim3	0.0949931	3	Slc6a14	-0.0444571		3	2010109K09Rik	0.0756041	3	Mup10/Mup3/Mup2/Mup1	-0.0422663
4	Ighv14-2	0.0916359	4	Retnlb	-0.0409523		4	D19Ertd409e	0.072701	4	B830007D08Rik	-0.0408541
5	Rgs13	0.0809882	5	Saa2	-0.0317365		5	B930025B16Rik	0.072513	5	P2ry10	-0.0406785
6	Cr2	0.0725121	6	Gsdmc2	-0.0303749		6	4633401B06Rik	0.0711918	6	2810043O03Rik	-0.0389308
7	Tnfrsf13c	0.0664161	7	Sprr2a2/Sprr2a3/Sprr2a1	-0.030085		7	AA409587	0.0703321	7	Hmgb1l/Hmgb1	-0.0387893
8	Bank1	0.060986	8	Plet1	-0.0296164		8	9530029O12Rik	0.0666802	8	Ms4a1	-0.037548
9	Spib	0.0601376	9	Bhmt	-0.0295832		9	A430061O12Rik	0.0632409	9	Mndal/Ifi205/Ifi204/Ifi211	-0.0375391
10	Cxcl13	0.0600207	10	Cd177	-0.029443		10	Dnajb14	0.061451	10	9130016M20Rik	-0.0358553
11	Serpina1a	0.0599197	11	Gml/Hemt1	-0.0276435		11	D9Ertd306e	0.0588861	11	Slc6a14	-0.0338696
12	P2ry10	0.0592154	12	2010109I03Rik	-0.0274878		12	Gm2590	0.0588166	12	Faim3	-0.0332163
13	H2-DMb2	0.0555481	13	Fa2h	-0.027082		13	9330112F22Rik	0.0572597	13	Arfgef3	-0.0328956
14	Cd22	0.0543538	14	Cldn8	-0.023804		14	Atxn1	0.0569927	14	Mup19/Mup16/Mup8/Mup7/Mup15/Mup13/Mup12/Mup10/Mup2/Mup1	-0.0320143
15	Cd79b	0.0540844	15	1810065E05Rik	-0.0235694		15	Gm4274	0.0563797	15	Glycam1	-0.0319641
16	Cxcr5	0.0535734	16	2610528A11Rik	-0.0231277		16	A130019P10Rik	0.0554294	16	Hspa1b	-0.0318935
17	H2-Ob	0.0531534	17	Ttc38	-0.0229259		17	Zfp871	0.0535032	17	Ighv14-2	-0.02985
18	Gip	0.0530255	18	Sprr1a	-0.0223668		18	Gas2l3	0.0533954	18	Rai2	-0.0297856
19	Aicda	0.0520763	19	Itgb4	-0.0222847		19	Hook1	0.0530561	19	Gm10482	-0.0295407
20	Fcer2a	0.0519661	20	Tppp3	-0.0218122		20	D15Wsu126e	0.0524902	20	A130010C12Rik	-0.0292644
21	Hist1h2ao/Hist1h2ap	0.0517712	21	Saa3	-0.0214855		21	BC023969	0.0524419	21	Cr2	-0.0290876
22	Klhl6	0.0498514	22	Fut2	-0.0208871		22	A430081F14Rik	0.0521738	22	6030422H21Rik	-0.0283416
23	Mndal/Ifi205/Ifi204/Ifi211	0.0495738	23	Sprr2a2/Sprr2a1	-0.0204109		23	Hectd1	0.0498303	23	Gm8203/H2afz	-0.0283292
24	Ywhaz	0.0493636	24	Ceacam10	-0.0203649		24	Slc13a1	0.0497874	24	Mettl7a2/Higd1c/Mettl7a1	-0.0280114
25	Cxcr4	0.0493431	25	Tat	-0.0199803		25	B930053N05Rik	0.049511	25	C1qtnf3	-0.0279081
26	Ccr6	0.0485467	26	Rtn1	-0.0199584		26	9630019E01Rik	0.0490775	26	Lrif1	-0.0278509
27	C430003N24Rik	0.0480083	27	Cartpt	-0.0193653		27	Xpnpep3	0.0479509	27	Depdc1a	-0.0277042
28	Clu	0.0478587	28	Grp	-0.0193113		28	Ms4a6c	0.0478822	28	B430007K19Rik	-0.0273473
29	A530030E21Rik	0.0476097	29	Duoxa2	-0.019104		29	Gm4432	0.0477953	29	Fabp5	-0.0270996
30	Madcam1	0.0474907	30	AA467197	-0.0190676		30	Srrm2	0.0465545	30	Sowaha	-0.0269007
31	Bach2	0.0466665	31	Sfn	-0.0190308		31	D1Ertd75e	0.0464101	31	AI661384	-0.0264186
32	Ighg/Ighg2b	0.0464814	32	Prss27	-0.0189716		32	Ubn1	0.0460054	32	Abhd3	-0.0263556
33	Cnr2	0.0462499	33	Adam6b	-0.0187644		33	A130012E19Rik	0.0457084	33	Ighg/Ighg2b	-0.0259347
34	Hmgb1l/Hmgb1	0.0456994	34	Pitx1	-0.0184419		34	9130009I01Rik	0.0454307	34	Slc33a1	-0.0257725
35	A130071D04Rik	0.0450216	35	Nos2	-0.0183268		35	Chka	0.0453805	35	Sh2d1a	-0.0257321
36	Gpr174	0.0442593	36	Gsdmc2/Gsdmc4	-0.0182962		36	C80258	0.0453317	36	A530053G22Rik	-0.0256442
37	Stap1	0.043358	37	Sptssb	-0.0182242		37	3110045A19Rik	0.0451152	37	AI662270	-0.0256014
38	Gp2	0.0427231	38	Wdsub1	-0.018134		38	4733401A01Rik	0.04477	38	Il2rg	-0.0252379
39	Gm19980	0.0425882	39	B3gnt3	-0.0179027		39	Palm2/Akap2	0.0441054	39	Igkv9-120/Igk-V1	-0.0250853
40	Cd19	0.0421346	40	Ildr1	-0.0178023		40	C130098B18Rik	0.0439381	40	Zcchc10	-0.0248626
41	Nup62-il4i1/Il4i1	0.0421009	41	Dmbt1	-0.0176865		41	5830407P18Rik	0.0433898	41	Bank1	-0.0248259
42	Btla	0.0408124	42	Ern2	-0.0176487		42	D11Ertd717e	0.0432534	42	Gm6460/4933402N22Rik/ Gm5861/Speer1-ps1	-0.0247119
43	Cd79a	0.0406486	43	Hsd11b2	-0.0176411		43	Fam102b	0.0430383	43	Gys2	-0.0245432
44	Cd37	0.040319	44	A130010C12Rik	-0.0174015		44	D10Ertd638e	0.0429654	44	Arxes2	-0.0244098
45	Pou2af1	0.0400053	45	Oit1	-0.0173094		45	Gm15527	0.0420779	45	Igk-V21	-0.0243518
46	Cd2	0.0398543	46	Snai1	-0.0172723		46	Arhgap32	0.0417111	46	Hsph1	-0.0243171
47	Fcrl1	0.0387049	47	Gzmb	-0.0170994		47	Kmt2e	0.0417	47	Ltb	-0.0240088
48	Sowaha	0.03861	48	Galr2	-0.017024		48	2700079J08Rik	0.00972977	48	AY512938	-0.0239958
49	Lrmp	0.038416	49	Fam57a	-0.0168378		49	Snhg4/Mir1949	0.0114674	49	Apoc1	-0.0237443
50	Ltb	0.0380502	50	Twf1	-0.0165238		50	Hhip	0.016838	50	Ect2	-0.0237288
